# Supplementary material for: Multi-feature clustering of CTCF binding creates robustness for loop extrusion blocking and Topologically Associating Domain boundaries
Source: Nat Commun. 2023 Sep 12;14:5615. doi: 10.1038/s41467-023-41265-y (PMC10497529; doi:10.1038/s41467-023-41265-y)
Supplement: Supplementary file 4 — Supplementary Data 1 [file 41467_2023_41265_MOESM4_ESM.xlsx]

## Sheet: Sheet1
Peak								Motifs in peak
number	coordinate			length	value	-log10 p-value (MACS2)	-log10 q-value (MACS2)	start	end	strand	sequence	-log10 p-value (MEME)	-log10 q-value (MEME)
1	chr1	3325365	3325551	187	8.25754	22.3972	19.9235	55	69	-	ACCAGATGGAGGAGC	4.19928	1.39362
1	chr1	3325365	3325551	187	8.25754	22.3972	19.9235	58	72	-	CTCACCAGATGGAGG	3.93554	1.1891
2	chr1	3448274	3448402	129	5.21405	14.6102	12.2334	44	58	-	ACCACTAGATGGAGG	5.30103	2.24718
3	chr1	3611256	3611515	260	7.43179	11.7439	9.41494	149	163	-	GACTCTTGAGGGCAG	3.51999	0.899629
4	chr1	3672266	3672614	349	5.30056	6.71423	4.51702	57	71	+	GGCAGCAGAGGGCGA	5.61083	2.49621
5	chr1	3841450	3841638	189	10.3259	18.7442	16.3117	65	79	-	ACCAGATGGCAGCAT	3.28567	0.759451
5	chr1	3841450	3841638	189	10.3259	18.7442	16.3117	68	82	-	GTCACCAGATGGCAG	5.08938	2.07624
6	chr1	4058622	4058773	152	5.47357	11.2016	8.88373	83	97	-	GACACTAGGGGGCCT	4.55129	1.64975
7	chr1	4142586	4142958	373	48.8689	148.919	145.449	129	143	-	ACCTACAGAAGGCGC	4.22621	1.41567
8	chr1	4150812	4150936	125	3.64118	7.34583	5.1262	99	113	+	GCCTGTAGGTGGATC	4.19518	1.39041
9	chr1	4173434	4173593	160	6.74366	15.8988	13.5034	73	87	+	ACCAGAAGAGGGCAT	7.89279	4.29585
9	chr1	4173434	4173593	160	6.74366	15.8988	13.5034	111	125	-	ACCACATTGTGGCAC	3.34582	0.793174
10	chr1	4228228	4228741	514	26.9943	87.7633	84.8134	100	114	-	TCCACTAGGGGGCAT	6.27327	3.02457
10	chr1	4228228	4228741	514	26.9943	87.7633	84.8134	254	268	+	GCCTGCAGAGGACTC	4.30103	1.47625
11	chr1	4255810	4255959	150	5.27696	10.2689	7.96887	49	63	-	TCCAGCAGAGGTCAC	5.56067	2.45593
12	chr1	4297122	4297415	294	14.3367	57.5918	54.8456	26	40	-	TCCAGAGGGAAGCAG	3.50307	0.88941
12	chr1	4297122	4297415	294	14.3367	57.5918	54.8456	29	43	-	GCCTCCAGAGGGAAG	5.2426	2.20066
12	chr1	4297122	4297415	294	14.3367	57.5918	54.8456	42	56	+	GCCTGCAGGGGCCCA	3.71444	1.02826
12	chr1	4297122	4297415	294	14.3367	57.5918	54.8456	121	135	+	GCCAGCAGAGTCAGG	3.70333	1.02136
13	chr1	4310242	4310386	145	4.30965	10.4549	8.15224	7	21	+	TGCACTAGAAGGGGG	3.26761	0.74958
13	chr1	4310242	4310386	145	4.30965	10.4549	8.15224	10	24	+	ACTAGAAGGGGGTGC	4.61083	1.69897
13	chr1	4310242	4310386	145	4.30965	10.4549	8.15224	109	123	-	ACCAGTAGGGGACTA	4.20971	1.4023
14	chr1	4332551	4332840	290	26.7387	70.1634	67.3322	120	134	-	AACACTAGATGGCAG	4.76955	1.82681
14	chr1	4332551	4332840	290	26.7387	70.1634	67.3322	200	214	-	GCCTGCAGATGACCA	3.26761	0.74958
14	chr1	4332551	4332840	290	26.7387	70.1634	67.3322	258	272	-	TCCAGTAGAGTCCAT	3.72816	1.03763
15	chr1	4346072	4346659	588	61.6642	204.5	200.216	25	39	-	CCCACAAGAGGAATT	3.78781	1.07831
15	chr1	4346072	4346659	588	61.6642	204.5	200.216	39	53	-	GCCAAGAGAAAGAGC	3.27984	0.756962
15	chr1	4346072	4346659	588	61.6642	204.5	200.216	307	321	-	ACCGCTAGGGGGCAG	5.42022	2.34582
16	chr1	4382878	4383398	521	24.5603	95.091	92.0896	118	132	-	GCCACCAGAGGGCAC	7.70115	4.12436
17	chr1	4416754	4417282	529	69.9139	205.618	201.311	148	162	-	GCCACAAGGTGGCGC	6.85387	3.48017
18	chr1	4480118	4480233	116	5.22585	7.45571	5.23275	72	86	-	TCCCCCAGGAGGCTT	3.47108	0.869666
18	chr1	4480118	4480233	116	5.22585	7.45571	5.23275	74	88	+	GCCTCCTGGGGGAGC	4.14327	1.34679
19	chr1	4491710	4492472	763	31.8977	102.147	99.0933	235	249	+	GCCTCGGGAGGGGGC	3.66555	0.995679
19	chr1	4491710	4492472	763	31.8977	102.147	99.0933	237	251	+	CTCGGGAGGGGGCGA	3.56225	0.931814
19	chr1	4491710	4492472	763	31.8977	102.147	99.0933	396	410	+	AGCGCTGGGGGGCGC	3.54363	0.917215
19	chr1	4491710	4492472	763	31.8977	102.147	99.0933	462	476	+	GCCAGCGGGCGGCTC	3.83863	1.11691
19	chr1	4491710	4492472	763	31.8977	102.147	99.0933	577	591	-	CCCGCTGGATGGCGT	3.67985	1.00524
20	chr1	4516417	4517110	694	50.4929	127.517	124.256	318	332	+	GCCAATAGGTGGCGC	5.51145	2.41794
20	chr1	4516417	4517110	694	50.4929	127.517	124.256	413	427	-	TCCTGAAGGTGGTTT	3.85078	1.12552
20	chr1	4516417	4517110	694	50.4929	127.517	124.256	619	633	-	TCCAAGAGTGGGAGG	3.26201	0.747147
21	chr1	4549396	4549511	116	4.79331	9.31921	7.04196	45	59	-	TCCAGTTGGTGGAGC	4.09854	1.31158
21	chr1	4549396	4549511	116	4.79331	9.31921	7.04196	82	96	+	GCCTTAAGAGGACAT	3.64782	0.982967
22	chr1	4669828	4669956	129	4.84443	9.88518	7.59758	64	78	-	TCCAGCAGGTGGTGG	5.17522	2.14448
23	chr1	4738555	4738773	219	3.0317	3.46781	1.46887	47	61	-	ACCAACAGGTGGTGT	4.60555	1.69465
24	chr1	4768277	4768901	625	72.7096	195.277	191.159	268	282	-	ACCACTAGGTGACAC	4.61979	1.70553
24	chr1	4768277	4768901	625	72.7096	195.277	191.159	493	507	-	GCCACTAAGAGGCAA	3.59176	0.950782
25	chr1	4769866	4770208	343	66.4536	191.077	187.034	192	206	+	GCCACCAGGGGGCAG	7.13549	3.68403
25	chr1	4769866	4770208	343	66.4536	191.077	187.034	317	331	-	GCCAGCAGGAGTTAC	4.14327	1.34679
26	chr1	4780126	4780750	625	34.1037	99.9569	96.9189	30	44	-	ACCACTGCAGGGTGT	3.25026	0.739929
26	chr1	4780126	4780750	625	34.1037	99.9569	96.9189	152	166	-	TCCACTAGAGGGAAG	5.50585	2.41341
26	chr1	4780126	4780750	625	34.1037	99.9569	96.9189	534	548	-	GCCAGCTGAAGGTTT	3.55752	0.928118
27	chr1	4825587	4825714	128	5.96902	8.50957	6.25513	53	67	+	ACCACTAGGAGGGAA	4.03152	1.25964
28	chr1	4836663	4836809	147	6.11058	9.28013	7.00567	72	86	+	ACCAGAAGAGGGCAT	7.89279	4.29585
28	chr1	4836663	4836809	147	6.11058	9.28013	7.00567	111	125	-	ACCACATGGTGGGTT	3.46092	0.863279
29	chr1	4851951	4852174	224	14.0889	35.0665	32.4793	106	120	-	GCCACAGGAGGGCTG	5.11407	2.09637
30	chr1	4855369	4855953	585	22.9481	51.7667	49.0594	88	102	-	TCCCCCAGGGGGCTA	3.95468	1.20204
30	chr1	4855369	4855953	585	22.9481	51.7667	49.0594	90	104	+	GCCCCCTGGGGGAGG	3.67162	1
30	chr1	4855369	4855953	585	22.9481	51.7667	49.0594	430	444	+	ACCACAAGGGGAAGT	4.72816	1.79317
31	chr1	4866214	4866434	221	6.55885	10.9033	8.5912	87	101	+	AGCTATAGGTGGCAC	3.42251	0.838632
31	chr1	4866214	4866434	221	6.55885	10.9033	8.5912	183	197	+	GACTCCAGGTGGTAA	3.28316	0.759451
32	chr1	4877199	4877390	192	6.75152	12.5285	10.1857	92	106	+	TCCAGAAGAGGGCAT	7.27491	3.79588
32	chr1	4877199	4877390	192	6.75152	12.5285	10.1857	129	143	-	ACCAGATGGTGGCTC	4.58336	1.67778
32	chr1	4877199	4877390	192	6.75152	12.5285	10.1857	132	146	-	ACAACCAGATGGTGG	3.9393	1.19179
33	chr1	4892410	4892626	217	7.47898	16.884	14.4752	5	19	+	ACCACATGGTGGTTC	3.7167	1.02965
33	chr1	4892410	4892626	217	7.47898	16.884	14.4752	43	57	-	GCCAGAAGAGGGCAT	8.54516	4.55284
34	chr1	4914480	4914670	191	10.0309	19.1743	16.7363	82	96	+	GTCAGCAGAAGGCAG	4.82681	1.86967
34	chr1	4914480	4914670	191	10.0309	19.1743	16.7363	85	99	+	AGCAGAAGGCAGCAC	3.43771	0.847712
35	chr1	4936561	4936830	270	16.4482	29.7745	27.232	91	105	+	ACCACATGGTGGCTC	4.35754	1.52143
35	chr1	4936561	4936830	270	16.4482	29.7745	27.232	129	143	-	ACCAGAAGAGGGCAT	7.89279	4.29585
36	chr1	4971209	4971341	133	6.55885	8.00182	5.75981	103	117	+	ACTACCAGATGGTGG	3.75449	1.05453
36	chr1	4971209	4971341	133	6.55885	8.00182	5.75981	106	120	+	ACCAGATGGTGGCTC	4.58336	1.67778
37	chr1	5017775	5018191	417	16.2713	39.8524	37.2287	183	197	+	CCCACAAGAGGGTGG	5.60906	2.49349
37	chr1	5017775	5018191	417	16.2713	39.8524	37.2287	293	307	+	TCCACCTGAGGGCGC	5.29243	2.24109
38	chr1	5019486	5019961	476	8.40697	17.2518	14.8381	94	108	-	GCCAGAAGGAGGCGA	5.77211	2.62525
38	chr1	5019486	5019961	476	8.40697	17.2518	14.8381	97	111	-	GCCGCCAGAAGGAGG	4.24795	1.43297
38	chr1	5019486	5019961	476	8.40697	17.2518	14.8381	421	435	-	TCCAGCAGGGGCGGG	4.32514	1.49621
39	chr1	5070309	5070566	258	20.5141	55.3515	52.6203	17	31	-	CACAGAAGGGATCAG	3.25493	0.742321
39	chr1	5070309	5070566	258	20.5141	55.3515	52.6203	107	121	-	ACCTTCAGAGGGCAG	4.47625	1.59346
39	chr1	5070309	5070566	258	20.5141	55.3515	52.6203	219	233	+	GCCATATGAGGGGAC	3.76447	1.06148
40	chr1	5103200	5103498	299	30.2108	74.3018	71.443	141	155	-	CCCTCAAGAGGCAAT	3.75449	1.05453
40	chr1	5103200	5103498	299	30.2108	74.3018	71.443	144	158	+	GCCTCTTGAGGGCAG	4.45717	1.58004
41	chr1	5138618	5138751	134	7.01891	14.1903	11.8209	12	26	+	GCAACCACATGGCGG	3.32514	0.782516
41	chr1	5138618	5138751	134	7.01891	14.1903	11.8209	15	29	+	ACCACATGGCGGCTC	3.49349	0.882729
41	chr1	5138618	5138751	134	7.01891	14.1903	11.8209	53	67	-	ACCAGAAGAGGGCAT	7.89279	4.29585
41	chr1	5138618	5138751	134	7.01891	14.1903	11.8209	70	84	+	GTCTGAAGATAGCAA	3.35853	0.798603
42	chr1	5183542	5183838	297	30.8164	86.0365	83.0985	95	109	-	GACAAAAGAGGTCCT	3.2993	0.767004
42	chr1	5183542	5183838	297	30.8164	86.0365	83.0985	141	155	+	CCCACTAGGTGACAG	4.03668	1.2636
42	chr1	5183542	5183838	297	30.8164	86.0365	83.0985	262	276	-	CACAGCAGAAGGGAT	3.54212	0.917215
43	chr1	5323715	5323872	158	6.01228	9.5448	7.26157	88	102	+	GCCACCAGGGGTCAG	5.48017	2.39469
44	chr1	5325159	5325274	116	3.52715	6.84015	4.63992	54	68	+	GCCTGTAGGAGGCAG	4.79048	1.84164
45	chr1	5581289	5581460	172	5.79601	9.73261	7.44718	101	115	-	ACCACTAGTAGGGAC	3.383	0.815309
45	chr1	5581289	5581460	172	5.79601	9.73261	7.44718	142	156	+	GCCACCTGAGGTATT	3.31695	0.777284
46	chr1	5669054	5669202	149	5.10395	11.8828	9.55114	67	81	+	GCCAACAGGGGGCAG	6.09474	2.88941
47	chr1	5867626	5867826	201	7.99802	25.1367	22.6363	107	121	+	TCCAGCAGAGGGCAC	7.24718	3.77469
48	chr1	5904899	5905351	453	24.0019	81.5765	78.6696	104	118	-	GTCACTAGGTGGTGC	4.29585	1.47108
49	chr1	5915113	5915632	520	29.2317	98.0496	95.0271	334	348	-	TGCACAGGGTGGTGC	3.26043	0.747147
49	chr1	5915113	5915632	520	29.2317	98.0496	95.0271	381	395	+	TCCTCTAGAGGGAGC	4.79588	1.84466
50	chr1	5917908	5918186	279	22.2639	64.3431	61.5502	133	147	-	TGAGGAAGGGGGCGC	3.42597	0.841638
51	chr1	5939728	5939887	160	3.28336	4.18458	2.11564	109	123	-	GACAGTAGAGGCCAG	4.54668	1.64782
52	chr1	6040655	6040770	116	3.77488	9.14003	6.8711	41	55	-	AACAGCAGGGGGCAG	5.67572	2.54668
53	chr1	6134931	6135873	943	46.2776	141.737	138.344	336	350	-	GCCAGTAGATGGAGC	6.02687	2.83565
54	chr1	6141378	6141559	182	10.5421	36.0381	33.4448	98	112	+	GCCACCAGGGGCACC	4.17005	1.36957
55	chr1	6142200	6142403	204	8.58785	19.0483	16.6123	5	19	+	CCAAGGAGGGGGCTG	3.71897	1.03105
55	chr1	6142200	6142403	204	8.58785	19.0483	16.6123	86	100	+	ACCACAAGGTGGCTC	5.64782	2.52578
55	chr1	6142200	6142403	204	8.58785	19.0483	16.6123	124	138	-	ACCACATGAGGGCAT	5.61083	2.49621
56	chr1	6143982	6144363	382	29.3103	104.595	101.521	112	126	-	GCCAGAAGAGGGACA	5.27165	2.22475
57	chr1	6152492	6153000	509	30.2934	92.4327	89.4498	99	113	-	GCCTTAGGAGGGAGC	3.45593	0.860121
57	chr1	6152492	6153000	509	30.2934	92.4327	89.4498	137	151	-	GCCACAAGGTGGCAG	6.51713	3.21396
58	chr1	6190640	6190857	218	15.8034	56.7658	54.0237	87	101	-	AACACCAGAGGTCAC	4.47237	1.59007
58	chr1	6190640	6190857	218	15.8034	56.7658	54.0237	133	147	-	ACCAGAAGAGAGACG	4.34582	1.51286
59	chr1	6207300	6207439	140	4.67927	8.65889	6.39767	85	99	+	CACACCGGAGGGCGC	4.20066	1.39469
59	chr1	6207300	6207439	140	4.67927	8.65889	6.39767	123	137	-	ACCACATGGTGGCTC	4.35754	1.52143
60	chr1	6272327	6272677	351	28.9879	102.489	99.4333	121	135	+	TTCAGTAGGTGGCAG	4.5544	1.65365
61	chr1	6330711	6330922	212	9.16587	18.9522	16.5171	91	105	-	ACCAATAGATGGCAG	5.1891	2.15552
62	chr1	6382729	6383100	372	22.5038	54.1623	51.4386	67	81	-	GCCCACAGGGTGCAC	3.42713	0.841638
62	chr1	6382729	6383100	372	22.5038	54.1623	51.4386	78	92	-	GCCCGCAGGTAGCCC	3.49214	0.882729
62	chr1	6382729	6383100	372	22.5038	54.1623	51.4386	133	147	-	GCGAGTAGGAGGAAC	3.58838	0.946922
62	chr1	6382729	6383100	372	22.5038	54.1623	51.4386	146	160	+	GCCAGGAGGTGGCTC	5.39469	2.32698
63	chr1	6401604	6402164	561	14.9737	48.7427	46.0557	88	102	-	TCCATTAGGGGGCAG	4.75945	1.81816
64	chr1	6406349	6406654	306	35.9754	104.919	101.844	157	171	+	TCCACACGGTGGCGC	4.43652	1.56384
65	chr1	6409934	6410392	459	29.7036	102.998	99.9374	333	347	+	GCCAGAAGAGGGCAC	9.01592	4.55284
66	chr1	6417914	6418233	320	40.0255	153.774	150.249	40	54	-	TCCAGTAGGTGCAAA	3.68194	1.00612
66	chr1	6417914	6418233	320	40.0255	153.774	150.249	158	172	-	ACCACTAGGAGGCGC	5.55752	2.45469
67	chr1	6483326	6483576	251	22.4998	75.8945	73.0258	114	128	+	GACAGCAGATAGGGG	3.52578	0.906578
67	chr1	6483326	6483576	251	22.4998	75.8945	73.0258	118	132	+	GCAGATAGGGGGCGC	3.72125	1.03339
67	chr1	6483326	6483576	251	22.4998	75.8945	73.0258	236	250	-	GAAAGAAGATGGTAC	3.6038	0.958607
68	chr1	6578566	6578687	122	4.56917	8.81595	6.55191	44	58	+	GCCTATGGGGGGCAT	3.93181	1.18575
69	chr1	6859085	6859349	265	26.1843	91.4255	88.449	117	131	-	CCCACTAGTGGGCGC	4.73283	1.7986
69	chr1	6859085	6859349	265	26.1843	91.4255	88.449	120	134	+	CCCACTAGTGGGAAA	3.66354	0.995679
70	chr1	6962216	6962342	127	3.52715	7.00409	4.79455	43	57	+	GCCACTGGAGGGCCT	4.67366	1.74958
71	chr1	6969431	6969627	197	14.5923	36.0539	33.4593	84	98	-	CCCACTACAGGGAAG	3.73993	1.04431
71	chr1	6969431	6969627	197	14.5923	36.0539	33.4593	87	101	+	CCCTGTAGTGGGCGC	4.12901	1.33536
72	chr1	6979576	6979950	375	22.606	55.1497	52.4198	227	241	-	GCCAGGAGAGGGGGA	5.24413	2.20204
73	chr1	6997710	6997936	227	29.0626	76.923	74.0473	53	67	+	ACCAGATGATGGCTC	4.69465	1.76955
73	chr1	6997710	6997936	227	29.0626	76.923	74.0473	92	106	-	GGCACCAGATGCCCT	3.33724	0.787812
73	chr1	6997710	6997936	227	29.0626	76.923	74.0473	102	116	-	CCCAGAAGAGGGCAC	7.20971	3.74473
74	chr1	7010245	7010462	218	27.7729	82.288	79.3759	112	126	+	GCCACAAGATGGCAG	6.68403	3.34969
75	chr1	7088374	7088695	322	6.81444	12.3546	10.0162	170	184	+	GCCTGCACAGGGGGC	3.78252	1.07314
76	chr1	7103703	7103887	185	9.18947	29.3404	26.8009	77	91	-	GTCTGAAGAGAGCAA	3.76955	1.065
76	chr1	7103703	7103887	185	9.18947	29.3404	26.8009	94	108	+	GCCAGAAGAGGGCAT	8.54516	4.55284
77	chr1	7141332	7141817	486	11.3954	23.3066	20.8234	69	83	-	GCAAGCAGGAGGAAC	4	1.23582
77	chr1	7141332	7141817	486	11.3954	23.3066	20.8234	333	347	-	ACCACAAGGGGGAGT	6.28067	3.03105
78	chr1	7204777	7205108	332	53.0567	153.21	149.692	91	105	+	ACCAGAGCAGGTCAC	3.36754	0.8041
78	chr1	7204777	7205108	332	53.0567	153.21	149.692	169	183	-	GCCACCAGATGGCGC	6.84164	3.47108
78	chr1	7204777	7205108	332	53.0567	153.21	149.692	171	185	+	GCCATCTGGTGGCAG	3.76447	1.06298
78	chr1	7204777	7205108	332	53.0567	153.21	149.692	205	219	+	GCCAGAGAAGGGGAT	3.6216	0.966576
79	chr1	7205689	7205804	116	4.7186	5.82332	3.66071	34	48	+	ACCAGTAGGAGTCTA	3.48017	0.876148
80	chr1	7218702	7219209	508	28.4767	94.0077	91.0135	69	83	+	GTCTGTAGGGGTCAC	3.76955	1.065
80	chr1	7218702	7219209	508	28.4767	94.0077	91.0135	206	220	+	ACCTGCTGAGGGATG	3.54516	0.917215
80	chr1	7218702	7219209	508	28.4767	94.0077	91.0135	392	406	+	GCCAAAAGAGGGCAG	6.42597	3.13966
81	chr1	7265116	7265283	168	6.02014	7.14673	4.93163	96	110	+	TTCAGTAGAGGGAGA	4.27737	1.45717
82	chr1	7360625	7360779	155	5.33988	7.78162	5.54632	84	98	+	GCCAGCAGAGGGAGT	6.86646	3.48812
83	chr1	7396883	7397664	782	89.9168	186.517	182.549	166	180	-	GCCACCCGGTGGCGA	4.27737	1.45717
83	chr1	7396883	7397664	782	89.9168	186.517	182.549	168	182	+	GCCACCGGGTGGCGT	5.14813	2.12436
83	chr1	7396883	7397664	782	89.9168	186.517	182.549	440	454	+	CACACAAAGGGGCGA	3.31158	0.774691
83	chr1	7396883	7397664	782	89.9168	186.517	182.549	546	560	-	GCCACCCGGTGGCGA	4.27737	1.45717
83	chr1	7396883	7397664	782	89.9168	186.517	182.549	548	562	+	GCCACCGGGTGGCGC	5.27165	2.22475
84	chr1	7398166	7398543	378	46.7495	170.234	166.507	45	59	+	ACCCCGAGGGGGCGG	4.73049	1.79588
84	chr1	7398166	7398543	378	46.7495	170.234	166.507	153	167	-	CCCACGAGTGGGCGG	4.23732	1.42366
84	chr1	7398166	7398543	378	46.7495	170.234	166.507	178	192	+	AACGGAAGGGCGCGC	3.4023	0.826814
84	chr1	7398166	7398543	378	46.7495	170.234	166.507	205	219	-	GCCTGTGGGTGTCAT	3.31247	0.774691
84	chr1	7398166	7398543	378	46.7495	170.234	166.507	218	232	+	GCCAGCAGAGGGCGC	8.65561	4.55284
84	chr1	7398166	7398543	378	46.7495	170.234	166.507	345	359	-	GGCCCCAGGTGGCCC	3.26761	0.74958
84	chr1	7398166	7398543	378	46.7495	170.234	166.507	347	361	+	GCCACCTGGGGCCCC	3.66959	1
85	chr1	7543336	7543829	494	35.6647	111.343	108.219	156	170	-	ACATCCAGGGAGCAT	3.33068	0.785156
85	chr1	7543336	7543829	494	35.6647	111.343	108.219	337	351	+	TCCTACAGGTGGTGC	3.65561	0.9914
86	chr1	7698546	7698834	289	10.2472	30.8114	28.2596	195	209	+	TCCAATAGGGGACAA	3.72125	1.03339
87	chr1	7769432	7770096	665	22.4487	75.2267	72.3616	339	353	-	ACCAGAAGGGGGCAT	7.61618	4.05453
87	chr1	7769432	7770096	665	22.4487	75.2267	72.3616	342	356	-	CTCACCAGAAGGGGG	3.29585	0.767004
88	chr1	7914798	7914977	180	7.54189	18.1125	15.6875	52	66	-	GCCAGTAAGGGGCAG	5.03905	2.0381
89	chr1	8094651	8094769	119	4.08945	4.80923	2.70254	63	77	-	ACCACCAGGGGTTCT	3.80688	1.09151
90	chr1	8287609	8288026	418	20.8247	55.7034	52.9685	130	144	+	ACCACTAGGGGGCAT	6.71897	3.37161
91	chr1	8533816	8533941	126	4.79331	9.76491	7.47895	59	73	+	ACCACCAGGGGTTCT	3.80688	1.09151
92	chr1	8678566	8679085	520	22.7161	59.0837	56.3267	350	364	+	TCCTGTAGGGGGATC	4.23732	1.42366
93	chr1	8760348	8760602	255	21.3988	64.8082	62.014	121	135	-	GCCACAAGGGGGAGC	6.69037	3.35458
94	chr1	8870194	8870321	128	6.42909	13.337	10.9796	20	34	+	ACCACTAAAGGGACC	3.56225	0.931814
95	chr1	8939142	8939259	118	3.13393	9.25057	6.97907	52	66	-	CCCAATCGAGGGCGC	3.9914	1.23136
95	chr1	8939142	8939259	118	3.13393	9.25057	6.97907	88	102	-	GGCTGAAGGTGGCCA	3.41794	0.835647
96	chr1	9100940	9101127	188	7.10542	16.9997	14.5892	40	54	+	ACCACATGGTGCCTT	3.30539	0.769551
96	chr1	9100940	9101127	188	7.10542	16.9997	14.5892	78	92	-	GCCAGAAGAGGGCAT	8.54516	4.55284
97	chr1	9142346	9142514	169	4.38043	6.96626	4.75923	107	121	-	GCCAAAAGGGGGCAC	6.54061	3.23284
98	chr1	9449065	9449331	267	18.2256	50.9138	48.2112	141	155	+	GCCAGGAGGTGGGGC	5.12378	2.10458
99	chr1	9463295	9463565	271	8.60357	14.6035	12.2268	98	112	+	ACCATATGGTGGCTC	3.35067	0.79588
99	chr1	9463295	9463565	271	8.60357	14.6035	12.2268	136	150	-	ACCAGAAGAGGGCAT	7.89279	4.29585
100	chr1	9469481	9469800	320	37.4027	134.14	130.82	65	79	+	GCCACTGGGTGCCTC	3.40121	0.826814
100	chr1	9469481	9469800	320	37.4027	134.14	130.82	156	170	+	GCCACTAGATGTCGC	5.08513	2.07314
101	chr1	9491280	9491395	116	3.20471	4.75396	2.64951	83	97	+	ACCACATGGTGGCTC	4.35754	1.52143
102	chr1	9513752	9513877	126	4.63995	4.88976	2.77525	64	78	+	TTCAGCAGAAGGTGG	3.75203	1.05355
102	chr1	9513752	9513877	126	4.63995	4.88976	2.77525	67	81	+	AGCAGAAGGTGGCAG	5.17263	2.14146
103	chr1	9517890	9518031	142	3.86138	3.41344	1.42215	6	20	+	ACCAGAAGAGGGCAT	7.89279	4.29585
103	chr1	9517890	9518031	142	3.86138	3.41344	1.42215	43	57	-	ACCACATGGTGACTC	3.2636	0.747147
104	chr1	9541255	9541653	399	79.473	191.82	187.765	28	42	+	GACAGAAGAAGTCAA	3.60206	0.954677
104	chr1	9541255	9541653	399	79.473	191.82	187.765	88	102	-	AGCAGAAGATGCAAT	3.67778	1.00436
104	chr1	9541255	9541653	399	79.473	191.82	187.765	160	174	-	GCAAGTAGGTGTCAC	3.79317	1.08197
104	chr1	9541255	9541653	399	79.473	191.82	187.765	173	187	+	GCCACTAGGAGAGGC	3.54363	0.917215
104	chr1	9541255	9541653	399	79.473	191.82	187.765	216	230	-	GCAAGTAGGTGTCAC	3.79317	1.08197
104	chr1	9541255	9541653	399	79.473	191.82	187.765	229	243	+	GCCAGTAGGAGGTTC	4.45967	1.5817
105	chr1	9545236	9545470	235	27.9066	87.2116	84.265	80	94	-	GACAGCAGATGGGCT	3.71444	1.02826
105	chr1	9545236	9545470	235	27.9066	87.2116	84.265	97	111	-	GGCAGAGGGCGGCAT	3.47625	0.872895
105	chr1	9545236	9545470	235	27.9066	87.2116	84.265	100	114	-	ACCGGCAGAGGGCGG	6.1152	2.90658
105	chr1	9545236	9545470	235	27.9066	87.2116	84.265	166	180	-	TCCGGAAGAGGAAAG	3.84164	1.11976
106	chr1	9548264	9548840	577	6.53526	9.24124	6.97072	268	282	+	CTCAGCAGATGGGTT	3.37059	0.806875
106	chr1	9548264	9548840	577	6.53526	9.24124	6.97072	297	311	+	ACCACAAGGAGTTAC	3.8962	1.15739
106	chr1	9548264	9548840	577	6.53526	9.24124	6.97072	376	390	+	GTCAGCAGGGAGATG	3.51004	0.89279
106	chr1	9548264	9548840	577	6.53526	9.24124	6.97072	449	463	+	CCCAGCACAGGGTCT	3.35067	0.79588
107	chr1	9549049	9549315	267	16.5112	41.9612	39.3234	120	134	+	GCCACTAGGTGCCAG	4.76447	1.82102
108	chr1	9569429	9569626	198	7.78175	15.5475	13.1566	5	19	+	GGAAGCAGATGGCAG	3.92082	1.17914
108	chr1	9569429	9569626	198	7.78175	15.5475	13.1566	99	113	-	GTCTGAAGATAGCGA	3.3851	0.815309
108	chr1	9569429	9569626	198	7.78175	15.5475	13.1566	116	130	+	ACCAGAAGAGGGCAT	7.89279	4.29585
108	chr1	9569429	9569626	198	7.78175	15.5475	13.1566	146	160	-	ACCACATTGTGGCAT	3.2636	0.747147
109	chr1	9572844	9573557	714	49.0262	131.559	128.262	561	575	+	ACCACTAGGAGGCAA	4.93554	1.95468
110	chr1	9621454	9621703	250	19.6058	55.0361	52.3064	141	155	+	GCCACAAGGTGGCAC	6.8041	3.4389
111	chr1	9695542	9695765	224	10.2747	22.1128	19.6426	96	110	+	ACCACATGGTGGCCC	4.16685	1.36653
111	chr1	9695542	9695765	224	10.2747	22.1128	19.6426	134	148	-	ACCAGGAGAGGGCAT	6.75203	3.39903
111	chr1	9695542	9695765	224	10.2747	22.1128	19.6426	202	216	+	GCCAGAGGGAGCAGG	3.34775	0.793174
112	chr1	9700263	9700411	149	4.51019	11.6481	9.32248	31	45	-	GCGGGGAGAGGGCGG	3.88941	1.15366
112	chr1	9700263	9700411	149	4.51019	11.6481	9.32248	69	83	-	CCCTGCAGGAGGCTG	3.77989	1.0716
113	chr1	9703130	9703372	243	36.7421	125.575	122.334	113	127	-	GCCAGAAGAGGGCAT	8.54516	4.55284
114	chr1	9729437	9729887	451	13.1963	31.2017	28.6468	204	218	+	GACAGAAGAGGGCGC	6.53018	3.22475
114	chr1	9729437	9729887	451	13.1963	31.2017	28.6468	242	256	-	ATCACATGGTGGCTC	3.40671	0.829738
114	chr1	9729437	9729887	451	13.1963	31.2017	28.6468	315	329	-	ACCAGTAGAGGGCAA	6.63078	3.30539
115	chr1	9737725	9738031	307	11.7061	31.0815	28.5278	209	223	+	ACCAGAAGAGGGCAA	7.08831	3.64589
115	chr1	9737725	9738031	307	11.7061	31.0815	28.5278	247	261	-	ACCACATGGTGGCTC	4.35754	1.52143
115	chr1	9737725	9738031	307	11.7061	31.0815	28.5278	249	263	+	GCCACCATGTGGTAG	3.60906	0.958607
116	chr1	9740967	9741207	241	4.17596	5.86393	3.70056	166	180	-	TCCAGAAGAAGACAG	4.2993	1.47496
117	chr1	9772808	9773161	354	53.5482	144.722	141.297	101	115	-	TCCTCCAGGAGGCTA	3.43297	0.844664
117	chr1	9772808	9773161	354	53.5482	144.722	141.297	133	147	-	CCCCCTAGAGGCCAG	3.66555	0.995679
117	chr1	9772808	9773161	354	53.5482	144.722	141.297	136	150	+	GCCTCTAGGGGGCGG	5.68194	2.55129
118	chr1	9814883	9814998	116	3.17326	3.47627	1.4749	90	104	+	ACCAGAAGAGGGCGT	8	4.29585
119	chr1	9834838	9835079	242	2.89014	4.02092	1.97073	61	75	+	GACAGAAGATGGTTA	3.81816	1.09963
120	chr1	9845884	9846109	226	14.8911	41.0118	38.3793	118	132	+	GCCAGAAGATGGCGT	7.24718	3.77469
121	chr1	9865465	9865623	159	6.90881	17.1667	14.7537	49	63	+	ACCAGGTGGTGGCGG	4.47886	1.59517
122	chr1	9894556	9894688	133	5.27696	6.29218	4.10945	65	79	-	ACCAGAAGAGGGCGT	8	4.29585
123	chr1	9953903	9954036	134	5.0489	7.81153	5.57482	5	19	+	ACCACATGGTGGCTC	4.35754	1.52143
123	chr1	9953903	9954036	134	5.0489	7.81153	5.57482	43	57	-	ACCAGAAGAGGGCAT	7.89279	4.29585
124	chr1	9968013	9968293	281	5.28483	6.37672	4.19075	173	187	-	GCCGGAAGGCGGCCG	3.75696	1.057
125	chr1	9990072	9990293	222	18.3986	45.8184	43.1521	114	128	+	ATCACCAGGGGGAGC	4.91364	1.93554
126	chr1	10007209	10007647	439	48.5347	147.303	143.852	184	198	+	GCCAGAAGAGGGCAT	8.54516	4.55284
126	chr1	10007209	10007647	439	48.5347	147.303	143.852	222	236	-	ACCACAGGGTGGCTC	4.4908	1.6038
126	chr1	10007209	10007647	439	48.5347	147.303	143.852	225	239	-	GCCACCACAGGGTGG	4.35952	1.52143
127	chr1	10037791	10037962	172	7.33349	19.9994	17.5526	66	80	-	CCCAGTAGAAGAAAG	3.41117	0.832683
127	chr1	10037791	10037962	172	7.33349	19.9994	17.5526	107	121	+	CCCACCAGGGTGCAC	4.57349	1.66959
128	chr1	10039529	10039768	240	47.8426	165.76	162.093	119	133	+	CGCAGCAGCGGGTGC	3.41117	0.832683
128	chr1	10039529	10039768	240	47.8426	165.76	162.093	150	164	+	GGCTGCAGGGGGCGC	5.08302	2.0716
128	chr1	10039529	10039768	240	47.8426	165.76	162.093	161	175	-	CGCGGCCGAGGGCGC	3.25885	0.744727
129	chr1	10084394	10084767	374	5.99262	10.9033	8.5912	111	125	-	GCCCACAGAGGCCTC	3.35952	0.801343
129	chr1	10084394	10084767	374	5.99262	10.9033	8.5912	308	322	+	GCCTGCAGGGGGAAA	5.01547	2.01909
130	chr1	10089423	10090021	599	64.8139	235.614	230.646	303	317	-	GCCAGCAGGGGGAGG	6.57349	3.26043
131	chr1	10114776	10115010	235	22.1853	62.9815	60.1982	96	110	-	ACCAGAGGGCGGCAT	4.28483	1.46218
131	chr1	10114776	10115010	235	22.1853	62.9815	60.1982	99	113	-	CACACCAGAGGGCGG	5.07417	2.065
131	chr1	10114776	10115010	235	22.1853	62.9815	60.1982	183	197	+	AGCAACAGAGGGGAG	3.86012	1.13312
132	chr1	10179482	10179598	117	3.6923	4.68486	2.58643	69	83	+	ACCAGAAGAGGGCAT	7.89279	4.29585
133	chr1	10181835	10182097	263	25.7281	90.4094	87.4403	130	144	+	GCCAGAAGAGGGCAT	8.54516	4.55284
134	chr1	10197020	10197267	248	23.7424	75.019	72.156	116	130	+	GCCAGAAGAGGGCAC	9.01592	4.55284
135	chr1	10229063	10229307	245	12.52	31.2056	28.6506	40	54	+	GCCAGCAGATGGCCA	5.25964	2.21467
135	chr1	10229063	10229307	245	12.52	31.2056	28.6506	157	171	+	ACCAAGAGAGGGCAA	5.03433	2.03574
136	chr1	10233016	10233466	451	4.12877	4.59605	2.50305	405	419	+	GCCACACGGGGTCTA	3.25026	0.739929
137	chr1	10332800	10333128	329	9.51977	26.204	23.6931	243	257	+	GCCAGAAGAGGGCAA	7.35655	3.84771
138	chr1	10369100	10369295	196	5.69771	11.3886	9.0676	115	129	-	GCAAGAGGAGGGCTT	4.01055	1.24413
139	chr1	10397885	10398206	322	42.2983	117.154	113.982	154	168	+	GCCAGAAGAGGGCAT	8.54516	4.55284
139	chr1	10397885	10398206	322	42.2983	117.154	113.982	201	215	-	TCCACATGGGGTAGC	3.58838	0.946922
139	chr1	10397885	10398206	322	42.2983	117.154	113.982	233	247	-	TCCTGCAGGGAGCCT	3.73283	1.04096
140	chr1	10488140	10488600	461	40.631	155.538	151.993	24	38	-	AGCAGAAGAGAGTAA	3.74473	1.04915
140	chr1	10488140	10488600	461	40.631	155.538	151.993	137	151	-	GAGAGAAGAGGGAGA	3.45842	0.860121
140	chr1	10488140	10488600	461	40.631	155.538	151.993	152	166	+	TCCAACAGAGTGTAG	3.39147	0.821023
140	chr1	10488140	10488600	461	40.631	155.538	151.993	189	203	-	GCCAGGGGAGGCTTC	3.25493	0.742321
140	chr1	10488140	10488600	461	40.631	155.538	151.993	215	229	-	AGCAGAAGATAGAAA	3.41794	0.835647
140	chr1	10488140	10488600	461	40.631	155.538	151.993	270	284	+	TCCTCCAGGGGGCAG	5.29243	2.24109
141	chr1	10507388	10507577	190	8.87883	23.3314	20.8481	70	84	-	GCCAGAAGAGAGTGG	5.35067	2.28988
141	chr1	10507388	10507577	190	8.87883	23.3314	20.8481	80	94	-	GCCCCTGGAGGCCAG	3.30103	0.767004
141	chr1	10507388	10507577	190	8.87883	23.3314	20.8481	83	97	+	GCCTCCAGGGGCAGC	4.20273	1.39686
142	chr1	10573499	10573721	223	5.61906	11.158	8.84062	132	146	+	ACCAGGAGAGGGCTG	5.71444	2.57675
143	chr1	10607300	10607469	170	9.10689	17.418	15.0024	74	88	-	TCCAGAAGAGGGCGT	7.32239	3.82681
144	chr1	10618017	10618195	179	10.5854	28.3601	25.8288	69	83	-	ACCAGAAGGGGGAGT	6.63078	3.30539
144	chr1	10618017	10618195	179	10.5854	28.3601	25.8288	72	86	-	AGCACCAGAAGGGGG	3.63639	0.978811
145	chr1	10759430	10760074	645	32.9633	99.9921	96.9531	347	361	-	ACCACCAGGTGGCAG	6.10127	2.8962
145	chr1	10759430	10760074	645	32.9633	99.9921	96.9531	349	363	+	GCCACCTGGTGGTGG	4.19723	1.39254
146	chr1	10835741	10835967	227	21.6623	75.95	73.0811	96	110	+	TCCACTGGAGGGCAG	5.00745	2.01278
147	chr1	10837242	10837481	240	11.8122	28.0003	25.4722	73	87	+	GCCAGAAGAGAGAGG	5.47237	2.39041
147	chr1	10837242	10837481	240	11.8122	28.0003	25.4722	131	145	+	TCCAGTAGATGGCCC	5.12378	2.10458
148	chr1	10880008	10880175	168	7.33742	10.8375	8.52853	35	49	+	TCTAGAAGGGAGAGG	3.35853	0.798603
149	chr1	11004217	11004361	145	4.65568	7.23745	5.02028	31	45	-	ACCAGAAGAGGGCGC	8.37161	4.40561
150	chr1	11055616	11055864	249	4.1327	5.53828	3.39013	157	171	-	CTCTGGAGAGGGCGC	4.10902	1.31966
151	chr1	11065203	11065487	285	32.81	99.0549	96.0234	72	86	+	GACTCCAGATGGAAG	3.7122	1.02687
151	chr1	11065203	11065487	285	32.81	99.0549	96.0234	147	161	-	GCACCCAGATGGCAG	3.63078	0.974694
152	chr1	11140012	11140296	285	16.4836	45.6998	43.035	95	109	-	AACAGAAGGTGGCAG	5.21538	2.17914
153	chr1	11145317	11145556	240	19.0041	60.1009	57.3375	97	111	+	AACTCTAGAGGACAC	3.45842	0.860121
154	chr1	11151597	11151813	217	18.4851	56.3371	53.5987	126	140	+	GCCACTAGAGTTCAG	3.82681	1.10679
155	chr1	11176920	11177081	162	5.80781	15.1109	12.7269	84	98	+	ACCACTAGGGGCTGA	4.11805	1.32698
156	chr1	11233903	11234195	293	26.7662	91.1288	88.1549	164	178	+	ACCAGCAGAGGGTGT	6.45967	3.16685
157	chr1	11351071	11351309	239	17.1914	37.5674	34.9607	125	139	+	ACCACCAGGGGTCCT	4.46218	1.5817
158	chr1	11353310	11353530	221	8.26934	20.0009	17.5535	10	24	+	ACCTGGAGAGAACGC	3.4318	0.844664
158	chr1	11353310	11353530	221	8.26934	20.0009	17.5535	171	185	+	AGCAGTAGATAGCAG	3.95861	1.20691
159	chr1	11385893	11386189	297	32.0039	110.434	107.316	122	136	+	CCCAGCTGGTGGCGC	4.72816	1.79317
160	chr1	11414045	11414417	373	29.621	80.1933	77.2958	23	37	+	GTCGCTAGGGAGCGA	3.27819	0.756962
160	chr1	11414045	11414417	373	29.621	80.1933	77.2958	199	213	-	AGCAGCAGGAGCCGG	3.57187	0.935542
161	chr1	11466300	11466855	556	29.2671	75.1887	72.3245	215	229	-	ACCACTAGATGGCAC	6.28819	3.03763
162	chr1	11565375	11565650	276	27.0454	99.82	96.7836	63	77	+	TCAAGGAGAGGGTAG	3.86646	1.13787
162	chr1	11565375	11565650	276	27.0454	99.82	96.7836	144	158	-	GCCACACGGGGGTGC	4.68613	1.76195
163	chr1	11644081	11644456	376	13.2278	36.1977	33.6016	38	52	-	GAAAGAAGATGGCTT	3.57025	0.935542
164	chr1	11657742	11658018	277	38.2914	146.302	142.861	152	166	+	ACCACCAGGGGGTGC	6.1152	2.90658
165	chr1	11757985	11758132	148	5.07249	14.3008	11.9295	59	73	-	ACCGCTGGGGGACGC	3.39469	0.821023
166	chr1	11873709	11873919	211	11.9341	31.3897	28.8319	61	75	+	GCCAGGACAGGGCCC	4.13253	1.33819
166	chr1	11873709	11873919	211	11.9341	31.3897	28.8319	94	108	+	GCCAGGAGGTGGGGC	5.12378	2.10458
167	chr1	11903524	11903690	167	6.98352	19.571	17.1285	74	88	-	AGCACCAGGGGGCAG	5.35262	2.29158
168	chr1	12028197	12028399	203	10.4556	36.0381	33.4448	74	88	-	GGCAGAATAGGGCAT	4.18442	1.38091
168	chr1	12028197	12028399	203	10.4556	36.0381	33.4448	84	98	-	GCCTGCAGAGGGCAG	6.33068	3.06905
169	chr1	12699155	12699383	229	37.2808	122.732	119.516	96	110	-	GCCAGAAGAAGGCAT	6.43533	3.14874
170	chr1	12701681	12701923	243	21.4185	50.2026	47.5063	131	145	+	GACAGAAGAGGGCAC	6.48017	3.18243
171	chr1	12818901	12819101	201	5.87465	7.81015	5.57345	49	63	+	ACCAGAAGAGGGCAT	7.89279	4.29585
171	chr1	12818901	12819101	201	5.87465	7.81015	5.57345	87	101	-	ACCACACGGTGGCTC	4.07212	1.29158
172	chr1	12836814	12837416	603	64.1179	169.695	165.972	173	187	-	GCCACGAGGTGGCAG	5.67572	2.54668
172	chr1	12836814	12837416	603	64.1179	169.695	165.972	175	189	+	GCCACCTCGTGGCAT	3.45346	0.856985
173	chr1	12842446	12842986	541	19.1025	49.2621	46.5729	116	130	+	GAAAGCAGAGGTCAC	3.56384	0.931814
173	chr1	12842446	12842986	541	19.1025	49.2621	46.5729	214	228	+	CCCAGGAGGTGGATA	3.6968	1.01682
173	chr1	12842446	12842986	541	19.1025	49.2621	46.5729	361	375	-	TCCAGAATGGGGCAG	4.61798	1.70333
173	chr1	12842446	12842986	541	19.1025	49.2621	46.5729	417	431	-	AACAATAGGAGGCGC	3.79588	1.08302
174	chr1	12864112	12864385	274	36.2034	110.437	107.319	110	124	+	AACACTAGGTGGCAC	4.85078	1.88941
175	chr1	12865469	12865678	210	10.1922	24.1712	21.6798	68	82	+	ACCAGCAGAGCGCCC	4.29243	1.46852
176	chr1	12913399	12913577	179	8.18283	25.4553	22.9509	74	88	+	GCCCTCAGAGGCCAG	3.33724	0.787812
176	chr1	12913399	12913577	179	8.18283	25.4553	22.9509	84	98	+	GCCAGAAGAGGGCAT	8.54516	4.55284
177	chr1	12935819	12936195	377	33.7616	105.515	102.435	163	177	-	GCCAGTAGAGGGCGC	7.94692	4.29585
177	chr1	12935819	12936195	377	33.7616	105.515	102.435	173	187	-	ACCCGTAGAAGCCAG	3.40671	0.829738
177	chr1	12935819	12936195	377	33.7616	105.515	102.435	308	322	-	AGTAGAAGGGGGTGT	3.52724	0.906578
177	chr1	12935819	12936195	377	33.7616	105.515	102.435	311	325	-	AACAGTAGAAGGGGG	3.71897	1.03105
178	chr1	12989978	12990563	586	71.589	207.427	203.086	208	222	-	ACCACAGGATGGACC	3.84164	1.11805
178	chr1	12989978	12990563	586	71.589	207.427	203.086	379	393	+	GCCGGCAGGAGGCGC	5.19791	2.16368
179	chr1	12992676	12992832	157	8.71367	16.884	14.4752	9	23	-	GCCAGAGGTTGGGGG	3.34775	0.793174
179	chr1	12992676	12992832	157	8.71367	16.884	14.4752	85	99	+	AGCAGCAGAGGGCGC	6.06048	2.86012
180	chr1	13016563	13016726	164	5.87858	9.25208	6.98057	69	83	+	ACCAGAAGAGGGCAT	7.89279	4.29585
181	chr1	13037549	13037775	227	6.30719	13.6763	11.314	80	94	+	GCCAGGAGAGGGAGT	6.13668	2.92082
182	chr1	13050004	13050601	598	43.7139	133.547	130.232	315	329	+	TCCAGCAGAGGGCGC	7.30803	3.81248
183	chr1	13052030	13052265	236	39.2666	153.322	149.804	128	142	+	TCCTATAGGTGGCGC	4.13253	1.33819
183	chr1	13052030	13052265	236	39.2666	153.322	149.804	212	226	-	GGCAGAAGGAAGAAG	3.34486	0.790485
184	chr1	13071557	13071744	188	13.0469	29.5811	27.0397	72	86	-	ACCAGAAGAGGGCAT	7.89279	4.29585
185	chr1	13079553	13079844	292	15.5714	32.4168	29.8516	113	127	+	ACCACATGGTGGCTC	4.35754	1.52143
185	chr1	13079553	13079844	292	15.5714	32.4168	29.8516	151	165	-	ACCAGAAGAGGGCAT	7.89279	4.29585
186	chr1	13117589	13118045	457	31.3118	75.8295	72.9611	401	415	-	GACAGAAGTGGCCAC	3.70553	1.02273
187	chr1	13134266	13134776	511	32.8021	83.8275	80.9044	7	21	+	GACAAAAGAAGGGAG	3.32331	0.779892
187	chr1	13134266	13134776	511	32.8021	83.8275	80.9044	129	143	+	ACCAGAAGCTGCCAC	3.99568	1.2321
187	chr1	13134266	13134776	511	32.8021	83.8275	80.9044	205	219	-	ACCAGAAGAGGGAGC	6.97062	3.56384
187	chr1	13134266	13134776	511	32.8021	83.8275	80.9044	252	266	-	CCCACTGGGGGGCCC	4.10237	1.31426
187	chr1	13134266	13134776	511	32.8021	83.8275	80.9044	255	269	+	CCCCCCAGTGGGCAA	3.32148	0.779892
188	chr1	13138139	13138596	458	39.0346	123.944	120.716	260	274	-	TCCACAAGGAGAAAC	3.62342	0.966576
188	chr1	13138139	13138596	458	39.0346	123.944	120.716	305	319	+	GCCATAAGAGGGCAG	5.73993	2.5986
189	chr1	13142569	13143202	634	42.3573	138.001	134.645	476	490	+	GACACGGGAAGGCAG	3.27984	0.756962
189	chr1	13142569	13143202	634	42.3573	138.001	134.645	483	497	+	GAAGGCAGGTGGCGC	3.3279	0.782516
190	chr1	13151086	13151404	319	58.2393	168.116	164.415	151	165	+	GCCAGAAGAGGGCGG	8.32975	4.36856
190	chr1	13151086	13151404	319	58.2393	168.116	164.415	172	186	+	ACCAGGAAATGGAGT	3.7167	1.03012
191	chr1	13178580	13178731	152	5.68198	16.316	13.915	87	101	-	GCCACCTTGGGGCGA	3.40671	0.829738
191	chr1	13178580	13178731	152	5.68198	16.316	13.915	89	103	+	GCCCCAAGGTGGCCA	3.83863	1.11691
192	chr1	13199178	13199454	277	14.6041	47.0871	44.4113	107	121	-	GACAGGAGAGGGCGT	5.55284	2.45223
193	chr1	13227325	13227917	593	19.8378	49.6966	47.0024	58	72	+	ACCGCATGGTGGCTC	3.58838	0.946922
193	chr1	13227325	13227917	593	19.8378	49.6966	47.0024	96	110	-	ACCAGAAGAGGGCGC	8.37161	4.40561
193	chr1	13227325	13227917	593	19.8378	49.6966	47.0024	241	255	+	GCAAGCAGAGGTCCT	3.64397	0.982967
193	chr1	13227325	13227917	593	19.8378	49.6966	47.0024	275	289	+	ACCACACGAAGGCTC	3.75449	1.05601
194	chr1	13328322	13328461	140	5.44211	8.28939	6.04248	46	60	+	ACCAGAAGAGGGCAT	7.89279	4.29585
195	chr1	13355667	13355912	246	7.34528	13.564	11.2036	202	216	+	ACCAGAAGAGGGCGC	8.37161	4.40561
196	chr1	13372839	13373166	328	14.376	33.2883	30.7162	119	133	+	GCCTCCAGGGGCCCG	3.79048	1.08092
196	chr1	13372839	13373166	328	14.376	33.2883	30.7162	197	211	+	TCCCGCGGGGGGCCC	3.52288	0.90309
196	chr1	13372839	13373166	328	14.376	33.2883	30.7162	224	238	+	CCCTGCAGGGGCCGC	4.44249	1.56703
196	chr1	13372839	13373166	328	14.376	33.2883	30.7162	247	261	+	TACGGAAGAGGGGGC	3.96257	1.20831
196	chr1	13372839	13373166	328	14.376	33.2883	30.7162	276	290	-	GCCAGGAGGTTCCGG	3.31158	0.774691
197	chr1	13376638	13377093	456	19.3069	61.4411	58.6681	331	345	+	ACCAGAAGAGGGCAT	7.89279	4.29585
197	chr1	13376638	13377093	456	19.3069	61.4411	58.6681	369	383	-	GCCACATGGTGGCTC	4.51713	1.62525
197	chr1	13376638	13377093	456	19.3069	61.4411	58.6681	371	385	+	GCCACCATGTGGCTG	3.66354	0.995679
198	chr1	13500546	13501047	502	37.6583	122.755	119.537	120	134	-	GCCAGCAGAGGGCAG	7.79048	4.20691
199	chr1	13531541	13531868	328	60.0677	196.1	191.971	69	83	-	GCCAGATAGGGGCAC	4.31069	1.48413
199	chr1	13531541	13531868	328	60.0677	196.1	191.971	144	158	-	TCCGCTGGGGGGCAG	4.03668	1.2636
200	chr1	13589851	13590174	324	68.455	165.256	161.593	148	162	-	GCCACCAGGTGCGGC	4.24109	1.42713
200	chr1	13589851	13590174	324	68.455	165.256	161.593	168	182	-	GCCCACAGGGGGCGC	4.90309	1.92812
201	chr1	13590747	13590883	137	6.57065	8.60282	6.34359	60	74	+	GCCAGGAGGGGGCCT	5.62709	2.50724
202	chr1	13623763	13623978	216	4.60063	7.73823	5.50663	129	143	-	GCCAGGTGGTGGCAG	4.6073	1.6968
202	chr1	13623763	13623978	216	4.60063	7.73823	5.50663	188	202	+	CCAACAAGAGGTAAC	3.35853	0.798603
203	chr1	13625738	13625855	118	4.62816	9.86988	7.58241	73	87	-	GCCAGAAGGGGCACT	4.39686	1.53018
204	chr1	13632315	13632520	206	11.1634	24.7985	22.3001	78	92	-	CTCAACAGAGGGCGC	4.52143	1.62709
205	chr1	13659859	13660060	202	10.9865	21.5335	19.0691	85	99	-	TACAGTAGAGGGCAG	5.25337	2.20901
206	chr1	13697397	13698226	830	33.9228	89.031	86.0715	140	154	-	ACCAGTAGAGGGCAC	7.48678	3.95078
207	chr1	13706130	13706676	547	44.9918	153.056	149.541	261	275	+	ACCACCAGAGCCCAG	3.68613	1.00922
207	chr1	13706130	13706676	547	44.9918	153.056	149.541	380	394	+	ACCACTAGAGGGCGA	6.33536	3.07109
207	chr1	13706130	13706676	547	44.9918	153.056	149.541	443	457	-	GTTAGCAGGGGGAAC	3.70997	1.02595
208	chr1	13784354	13784942	589	58.0938	129.855	126.575	218	232	+	ACCACAAGGGGGCAC	7.36351	3.85078
209	chr1	13789031	13789575	545	91.9183	175.376	171.578	255	269	+	GGCAGAAGACGACGG	3.34486	0.790485
209	chr1	13789031	13789575	545	91.9183	175.376	171.578	356	370	+	GCCAGCAGATGGCAG	6.85387	3.48017
210	chr1	13839679	13840080	402	39.8761	109.79	106.678	134	148	+	ACCAGAAGAGGGCGT	8	4.29585
210	chr1	13839679	13840080	402	39.8761	109.79	106.678	356	370	+	CCCAGTAGGGAACAC	3.93181	1.18642
211	chr1	13859815	13859990	176	5.87072	7.79884	5.5625	67	81	+	GCTACTAGAGGCCAG	3.80688	1.09151
211	chr1	13859815	13859990	176	5.87072	7.79884	5.5625	110	124	+	GGCAGCAAAGGGCTT	3.70774	1.02365
212	chr1	14137748	14137921	174	6.13811	9.28013	7.00567	93	107	+	ACCAGAAGGTGGCAT	6.73283	3.383
213	chr1	14177029	14177723	695	30.8675	99.6549	96.6201	354	368	+	GCCACTAGGGGGTTC	5.25104	2.20761
213	chr1	14177029	14177723	695	30.8675	99.6549	96.6201	618	632	-	GACAGAAGATGCCAA	4.0348	1.26201
214	chr1	14293027	14293169	143	4.83263	9.03339	6.76581	69	83	+	ACCACCAGGTGACTC	4.15552	1.35754
214	chr1	14293027	14293169	143	4.83263	9.03339	6.76581	94	108	+	ACCACTTGGAGTCAC	3.27984	0.756962
215	chr1	14331190	14331404	215	18.0762	42.0737	39.4348	59	73	-	GCCAGAAGAGGGTGT	6.8962	3.51004
215	chr1	14331190	14331404	215	18.0762	42.0737	39.4348	148	162	-	TCCAGCAGTTGGATT	3.48149	0.876148
216	chr1	14570497	14571022	526	32.6134	112.844	109.707	387	401	-	ACCACTTGAGGGGAT	4.31069	1.48413
217	chr1	14635974	14636190	217	11.3207	32.4117	29.8469	81	95	-	ATCACTGGGTGGCAC	3.81816	1.09963
218	chr1	14686288	14686473	186	15.4573	51.7331	49.0266	97	111	-	CCCACATGGGGGCAC	5.11182	2.0942
219	chr1	14706252	14706555	304	18.9098	65.1299	62.3323	62	76	+	GCCTGAAGGTGGATT	4.36251	1.52143
219	chr1	14706252	14706555	304	18.9098	65.1299	62.3323	80	94	-	TCCAGCAGAGGTGCT	3.67366	1.00043
219	chr1	14706252	14706555	304	18.9098	65.1299	62.3323	135	149	-	AACGAAAGGGGGTGC	3.52578	0.906578
220	chr1	14729081	14729348	268	33.2818	117.108	113.937	152	166	-	TCCAGCAGGGGGCAG	6.75696	3.4045
221	chr1	14738362	14738758	397	9.62594	24.0796	21.5893	94	108	+	ACCATAAGTGGGCAG	4.07883	1.29585
221	chr1	14738362	14738758	397	9.62594	24.0796	21.5893	317	331	+	GCCACAAGGGGCTGA	4.54668	1.64782
222	chr1	14740093	14740386	294	43.6509	153.333	149.814	16	30	+	GACAGAAGGGGGGTG	4.2815	1.45967
222	chr1	14740093	14740386	294	43.6509	153.333	149.814	34	48	+	GGCGGAGGGGGGCGG	3.96257	1.20831
222	chr1	14740093	14740386	294	43.6509	153.333	149.814	116	130	+	AGCACAAGATGGCGA	4.73049	1.79317
223	chr1	14857577	14857754	178	7.0543	17.0005	14.5899	75	89	-	GTCACTAGGGGATGT	3.52433	0.90309
224	chr1	14862274	14862715	442	24.6075	77.9219	75.0397	271	285	-	ACCACTAGGTGGCAG	5.8729	2.70997
225	chr1	14918774	14919053	280	13.7036	41.4472	38.8122	97	111	+	TCCACAAGGCGGCAC	4.91721	1.9393
226	chr1	14961217	14961358	142	3.82206	8.34061	6.09199	59	73	-	GCCACTAGGGAGAGT	4.85387	1.89279
227	chr1	14980398	14980621	224	21.8274	65.6368	62.8355	107	121	-	GCCAGCAGGTGACAG	5.01773	2.02136
228	chr1	15007484	15008006	523	29.4322	87.344	84.3966	342	356	+	ACCACTAGGTGGCAA	5.47108	2.38828
229	chr1	15017502	15018000	499	15.0995	48.7427	46.0557	150	164	+	ACCACCAGGGCCAGC	3.28567	0.759451
229	chr1	15017502	15018000	499	15.0995	48.7427	46.0557	194	208	-	ACCTGGAGAGTGGGC	3.29757	0.767004
229	chr1	15017502	15018000	499	15.0995	48.7427	46.0557	350	364	-	ACCAGTGGAGGGCAG	5.61618	2.50031
230	chr1	15111459	15111825	367	38.0909	101.113	98.0676	1	15	+	ACCAGAAGGAGCCCG	3.84466	1.1209
230	chr1	15111459	15111825	367	38.0909	101.113	98.0676	135	149	+	CCCAGTGGAGAGCTG	3.51999	0.899629
230	chr1	15111459	15111825	367	38.0909	101.113	98.0676	146	160	-	GCCACCAGGGGCAGC	5.06854	2.06048
231	chr1	15286586	15286766	181	6.90881	12.7624	10.4162	103	117	+	CCCAGGAGGTGCCGG	4.13608	1.34104
232	chr1	15327384	15327831	448	39.9193	145.778	142.342	164	178	-	ACCAGAGGAGGGCGC	6.30277	3.04818
232	chr1	15327384	15327831	448	39.9193	145.778	142.342	341	355	-	AGCATTAGAGGGAAG	3.56384	0.931814
233	chr1	15367376	15367491	116	3.63332	7.21871	5.00218	10	24	-	ACCAGCAGATGGCAG	6.60206	3.284
234	chr1	15566636	15566751	116	3.96755	7.95596	5.71547	49	63	+	GGCAGCAGAGAGCAG	4.76195	1.82102
235	chr1	15621891	15622263	373	44.0402	154.687	151.153	157	171	-	GCCAGAAGTGGGCTT	5.07263	2.06399
235	chr1	15621891	15622263	373	44.0402	154.687	151.153	197	211	-	GCCACTTGGGGGCAG	5.24642	2.20343
236	chr1	15627191	15627306	116	5.01351	9.78877	7.5023	44	58	-	GCCAGAAGAGGGCTC	7.12263	3.67366
237	chr1	15644104	15644306	203	9.68099	21.633	19.1673	86	100	-	TCCTCCAGGTGGAGC	4.34775	1.51428
238	chr1	15683678	15684163	486	36.5809	114.085	110.94	97	111	+	TCCAGGAGAAGCCTG	3.36251	0.801343
238	chr1	15683678	15684163	486	36.5809	114.085	110.94	142	156	-	ACCAGTAGGTGTCTC	4.33536	1.50307
239	chr1	15719528	15719807	280	10.8488	17.5755	15.1573	8	22	-	GCCAGAGGAGGCAGA	3.97881	1.22185
239	chr1	15719528	15719807	280	10.8488	17.5755	15.1573	147	161	+	GCCAGAAGGGGGTAT	6.66354	3.33161
240	chr1	15791845	15792247	403	45.4204	118.573	115.39	259	273	-	GCCAGTAGAGGTCGC	5.97469	2.79588
241	chr1	15819190	15819392	203	8.54852	23.7564	21.2687	84	98	+	GCCAGGAGGGGGCAT	6.83565	3.46471
241	chr1	15819190	15819392	203	8.54852	23.7564	21.2687	120	134	-	GTCATCAGGTGGCTC	3.45593	0.860121
241	chr1	15819190	15819392	203	8.54852	23.7564	21.2687	122	136	+	GCCACCTGATGACGG	3.79048	1.08092
242	chr1	15875140	15875350	211	24.2143	73.7742	70.9196	116	130	+	GCCACAAGATGGCAG	6.68403	3.34969
243	chr1	15902502	15902783	282	54.0555	138.843	135.478	132	146	-	GCCAGCAGGTGGGGC	5.70115	2.56703
244	chr1	15978553	15978710	158	3.85745	7.72295	5.49281	29	43	-	GCCACATGAAGGTTC	3.55284	0.924453
244	chr1	15978553	15978710	158	3.85745	7.72295	5.49281	95	109	+	ACCAGAAGAGGGCAT	7.89279	4.29585
244	chr1	15978553	15978710	158	3.85745	7.72295	5.49281	133	147	-	ACCACATGGTAGCTC	3.45223	0.856985
245	chr1	15993524	15993849	326	14.2934	44.4831	41.8269	211	225	-	CCCACTAGATGTCGC	4.46725	1.58503
246	chr1	16006941	16007514	574	43.4072	149.158	145.686	45	59	+	ACCAACAGCTGGAGT	3.49757	0.886057
246	chr1	16006941	16007514	574	43.4072	149.158	145.686	136	150	-	CCCAGAAGGGGGAGC	6.15366	2.93181
246	chr1	16006941	16007514	574	43.4072	149.158	145.686	276	290	+	GCTACAAGATGACAG	3.4908	0.882729
247	chr1	16061997	16062481	485	53.7252	183.372	179.455	114	128	-	GCCAGAAGAGGGCGC	9.36151	4.55284
247	chr1	16061997	16062481	485	53.7252	183.372	179.455	124	138	-	GCCTTAAGAGGCCAG	3.7167	1.03012
248	chr1	16068166	16068586	421	23.4986	78.8861	75.997	89	103	-	GCCAGAAGAGGGCAT	8.54516	4.55284
249	chr1	16090619	16091114	496	15.3	34.819	32.2351	342	356	+	ACCACATGGTGGCTC	4.35754	1.52143
249	chr1	16090619	16091114	496	15.3	34.819	32.2351	381	395	-	ACCAGAAGAGGGCCA	5.81531	2.66154
250	chr1	16095826	16096003	178	9.01645	20.162	17.7126	10	24	+	GCCACATGATGACAG	3.86328	1.13371
250	chr1	16095826	16096003	178	9.01645	20.162	17.7126	49	63	-	GCCTGTAGAGGGCAG	6.08566	2.88273
251	chr1	16105375	16106012	638	24.8513	69.4175	66.5922	405	419	+	GCCAGCAGGAGGCGC	6.31426	3.05799
252	chr1	16109860	16109983	124	5.20618	6.58013	4.38634	48	62	+	TCCAGAAGAGGGCAT	7.27491	3.79588
253	chr1	16115375	16115771	397	11.596	23.5465	21.0618	34	48	+	TCCACTAGGGGGTGT	5.38616	2.31876
254	chr1	16116536	16116781	246	7.81321	10.7119	8.40617	109	123	-	ATCAGTAGGGGGCAG	5.42713	2.35067
255	chr1	16160155	16160465	311	31.7168	87.7234	84.7737	122	136	-	AACAGAAGAGGGCAT	6.07676	2.87615
256	chr1	16188351	16188472	122	3.82993	7.12176	4.90848	22	36	+	ACCAGCAGGTGATCT	3.47366	0.869666
257	chr1	16219543	16219695	153	4.83656	9.31921	7.04196	25	39	-	GCCAGAAGATGGCGT	7.24718	3.77469
258	chr1	16225158	16225485	328	12.5751	38.4618	35.8497	218	232	-	CCCACTAGGTGGAGT	4.79588	1.84466
259	chr1	16304990	16305222	233	17.3015	70.4995	67.6667	95	109	-	CCCACTAGGTGGCAA	4.98297	1.99568
260	chr1	16408400	16408531	132	3.49963	9.55027	7.26702	58	72	+	ACCAGCAGGTGACAC	5.04144	2.04001
261	chr1	16433467	16433823	357	32.8847	108.338	105.238	112	126	-	GCCACTAGGTGGTGC	5.46218	2.38091
261	chr1	16433467	16433823	357	32.8847	108.338	105.238	195	209	+	GGCACAAGAGTGGGT	3.4437	0.853872
262	chr1	16440037	16440506	470	38.1341	112.714	109.579	353	367	+	GCCTGTAGATGGCAG	5.44009	2.36251
263	chr1	16491161	16491727	567	38.5077	127.448	124.188	195	209	-	GCCAGAAGAGGGCGT	8.82681	4.55284
263	chr1	16491161	16491727	567	38.5077	127.448	124.188	205	219	-	GCCAGTGGAGGCCAG	4.55909	1.65561
263	chr1	16491161	16491727	567	38.5077	127.448	124.188	382	396	-	GCTACCAGAGGACCC	3.27246	0.752027
263	chr1	16491161	16491727	567	38.5077	127.448	124.188	510	524	-	AACTGGAGGGGGCGC	4.44249	1.56703
263	chr1	16491161	16491727	567	38.5077	127.448	124.188	512	526	-	ACAACTGGAGGGGGC	3.33819	0.787812
264	chr1	16519472	16519992	521	26.0073	84.2723	81.3466	306	320	-	GCCGCCAGGGGGCGG	5.87615	2.7122
264	chr1	16519472	16519992	521	26.0073	84.2723	81.3466	410	424	+	GCACGCTGAGGGCGC	3.44733	0.853872
265	chr1	16553992	16554262	271	24.3126	66.9364	64.1264	123	137	+	GCCAGTGGAGGCCAG	4.55909	1.65561
265	chr1	16553992	16554262	271	24.3126	66.9364	64.1264	133	147	+	GCCAGAAGAGGGCGT	8.82681	4.55284
265	chr1	16553992	16554262	271	24.3126	66.9364	64.1264	170	184	+	ACCAGCAGTTGTTAC	3.32148	0.779892
266	chr1	16577785	16578059	275	26.4949	97.2454	94.2271	99	113	+	AAAACCAGAGAGCGC	3.36754	0.8041
266	chr1	16577785	16578059	275	26.4949	97.2454	94.2271	110	124	-	GACTCAAGGTGGCGC	4.47496	1.59176
267	chr1	16631793	16632242	450	45.8215	161.892	158.272	149	163	+	GCCAGAAGAGGGCAT	8.54516	4.55284
268	chr1	16665066	16665204	139	4.93093	9.28013	7.00567	55	69	+	CCCACCAGGTGGAGA	4.55596	1.65561
269	chr1	16675170	16675358	189	7.58121	15.9749	13.5779	75	89	+	GCCCCCAGAGGCTGA	3.46597	0.866461
270	chr1	16746134	16746328	195	9.43719	22.1419	19.6711	72	86	-	ACCACTAGGTGTCCC	3.9393	1.19044
271	chr1	16798174	16798716	543	46.6158	196.363	192.23	337	351	+	GCCAGCAGAGGGCAG	7.79048	4.20691
271	chr1	16798174	16798716	543	46.6158	196.363	192.23	347	361	+	GGCAGCAGAGGTTCC	3.41005	0.829738
271	chr1	16798174	16798716	543	46.6158	196.363	192.23	405	419	-	GCCAGGAAAGGGGAT	4	1.23582
272	chr1	17096779	17097019	241	4.11698	6.22394	4.0445	97	111	+	GCCTGGAGAGGGAGG	4.99568	2.00218
272	chr1	17096779	17097019	241	4.11698	6.22394	4.0445	148	162	-	GGCAGGAGAGAGGAC	3.63264	0.974694
272	chr1	17096779	17097019	241	4.11698	6.22394	4.0445	163	177	-	GCCCCGGGAGGGCTG	3.41794	0.835647
273	chr1	17099454	17099613	160	7.88399	14.9297	12.5478	64	78	-	GCCACTAGGGTAAGC	3.31426	0.774691
274	chr1	17102780	17102895	116	3.73556	7.24812	5.03049	70	84	-	TCCACAAGGGGCTTC	3.95078	1.20066
275	chr1	17113064	17113329	266	17.9189	46.5685	43.8974	164	178	+	ACCACCAGGGGTCCT	4.46218	1.5817
276	chr1	17123474	17123831	358	49.561	173.191	169.422	139	153	-	GACACTAGGTGGTGG	4.15739	1.35853
276	chr1	17123474	17123831	358	49.561	173.191	169.422	327	341	+	GCCAGTGGGGAGCCT	3.81531	1.09691
277	chr1	17154056	17154232	177	6.7358	13.6156	11.2549	109	123	-	TCCACCAAGTGGTGT	3.51004	0.89279
277	chr1	17154056	17154232	177	6.7358	13.6156	11.2549	111	125	+	ACCACTTGGTGGACT	3.31876	0.777284
278	chr1	17163556	17163948	393	31.5477	96.0162	93.0072	164	178	+	ACCACTAGATGTCGC	4.90309	1.93181
279	chr1	17348993	17349114	122	4.7068	7.78162	5.54632	23	37	+	ACCAATAGATAGAAG	3.60033	0.954677
280	chr1	17629656	17629897	242	19.3305	56.5731	53.8331	84	98	-	ACCAGAGGGCGCCAC	3.41341	0.832683
280	chr1	17629656	17629897	242	19.3305	56.5731	53.8331	87	101	-	AACACCAGAGGGCGC	5.80134	2.6517
281	chr1	17636114	17636268	155	5.78028	12.7687	10.4211	51	65	-	AACACTAGGGGGAAC	4.73755	1.80134
282	chr1	17707400	17707629	230	11.0376	29.8183	27.2751	80	94	+	ACCAGAAGAGGGAGC	6.97062	3.56384
283	chr1	17792790	17792945	156	6.25607	10.8188	8.51058	48	62	+	ACCAGGGAGTGGCGC	3.36452	0.801343
283	chr1	17792790	17792945	156	6.25607	10.8188	8.51058	59	73	-	ACCTCTAGATGGCGC	5.23732	2.19654
284	chr1	17846798	17847051	254	5.81567	9.17227	6.90283	15	29	-	GCCACTGGGGGCAGG	3.71897	1.03105
285	chr1	17911204	17911358	155	8.14744	18.4803	16.0512	85	99	+	AACACCAGAAGGGGG	3.66756	0.995679
285	chr1	17911204	17911358	155	8.14744	18.4803	16.0512	88	102	+	ACCAGAAGGGGGCAT	7.61618	4.05453
285	chr1	17911204	17911358	155	8.14744	18.4803	16.0512	126	140	-	ATCACATGGTGGCTC	3.40671	0.829738
286	chr1	17932052	17932226	175	5.39493	5.88331	3.71911	102	116	+	ACCACCAGGGGTTCT	3.80688	1.09151
287	chr1	17978150	17978431	282	23.5694	85.3583	82.4244	58	72	-	ACCAACGGGTGGCCT	3.51004	0.89279
287	chr1	17978150	17978431	282	23.5694	85.3583	82.4244	141	155	+	GCCATAAGAGACCAA	3.30803	0.772113
288	chr1	17980658	17980956	299	50.3435	162.718	159.089	158	172	+	ACCACAAGATGGTGA	5.13906	2.11691
289	chr1	18010568	18010711	144	4.76578	7.73823	5.50663	61	75	+	GCCAGAAGAGGGCAT	8.54516	4.55284
290	chr1	18012718	18013301	584	31.2332	109.959	106.845	312	326	-	TACAGCAGGGGGCAG	5.32239	2.2652
290	chr1	18012718	18013301	584	31.2332	109.959	106.845	500	514	+	ACCACATGATGGCTC	4.46344	1.58336
290	chr1	18012718	18013301	584	31.2332	109.959	106.845	538	552	-	ACCACAAGAGGGCAT	7.37469	3.86012
290	chr1	18012718	18013301	584	31.2332	109.959	106.845	555	569	+	GTCTGAAGAGAGCAA	3.76955	1.065
291	chr1	18015747	18015946	200	8.04914	20.6714	18.216	87	101	-	ACCACGAGGGGGCTA	4.9431	1.95861
292	chr1	18073980	18074164	185	5.49716	10.9912	8.67787	66	80	-	GGCCCCAGAGGACAC	3.41117	0.832683
292	chr1	18073980	18074164	185	5.49716	10.9912	8.67787	85	99	-	ACCTTCGGAGGGCGC	3.72816	1.03763
293	chr1	18106223	18107293	1071	38.1145	119.175	115.987	130	144	-	ACCAGCAGAGGGCTC	6.66555	3.33348
293	chr1	18106223	18107293	1071	38.1145	119.175	115.987	707	721	-	ACCACTAGATGGCAT	6.13077	2.91721
293	chr1	18106223	18107293	1071	38.1145	119.175	115.987	804	818	-	CCTAATAGAGGGAAT	3.25727	0.744727
294	chr1	18131553	18132006	454	29.4047	92.4327	89.4498	329	343	-	GCCACTAGATGGTAC	5.55129	2.44977
295	chr1	18177167	18177317	151	5.99655	13.0923	10.7411	29	43	+	ACCAAAAGAGGGTGT	5.40561	2.33442
295	chr1	18177167	18177317	151	5.99655	13.0923	10.7411	67	81	-	GCCACAGGGTGGCTC	4.65561	1.73755
296	chr1	18207040	18207164	125	4.32538	10.169	7.87193	65	79	+	ACCAGAAGAGGGCAT	7.89279	4.29585
297	chr1	18269614	18269820	207	6.99532	12.4893	10.1471	70	84	+	ACCAGTAGGTGGCAA	5.75449	2.60906
298	chr1	18284378	18284571	194	9.04791	26.5853	24.0705	81	95	-	ACCTGATGGTGGCAG	4.20831	1.40121
299	chr1	18288898	18289370	473	50.9766	158.297	154.718	157	171	-	ACCACAAGAGGGCGG	7.30016	3.80688
300	chr1	18289650	18290371	722	25.7439	90.92	87.9488	357	371	-	CCCAGTAGGGGTCAT	4.96658	1.97881
300	chr1	18289650	18290371	722	25.7439	90.92	87.9488	614	628	-	GCCATAAGAGGGCAT	5.83863	2.68194
301	chr1	18359989	18360237	249	20.345	61.9875	59.2112	145	159	+	AACACTAGGTGGCAG	4.65758	1.73755
302	chr1	18384196	18384441	246	10.0703	20.0526	17.6041	103	117	-	ACCAGCAGGGGGAAA	5.82974	2.67572
303	chr1	18406431	18406609	179	8.19856	17.9858	15.5625	91	105	-	TCCACTAGGGGCCCT	4.05799	1.27984
304	chr1	18411011	18411166	156	5.75276	11.0031	8.68827	78	92	+	TCCAGCAGATGGCCC	5.31695	2.26043
305	chr1	18412757	18413085	329	22.3268	72.1923	69.3486	188	202	+	AACACTAGAGGTCTC	3.73049	1.04001
306	chr1	18446629	18446761	133	3.42885	7.73823	5.50663	30	44	+	GCCAGAAGAGGCTGT	5.34775	2.28735
307	chr1	18610724	18610922	199	13.7429	39.7542	37.1313	96	110	+	GCTAACAGAGGGGGC	3.73283	1.04191
308	chr1	18743494	18743635	142	5.4893	7.7402	5.50695	41	55	-	CCCAGCGGAGGGCGC	5.57187	2.46471
309	chr1	18793674	18793991	318	44.1739	144.953	141.526	78	92	+	CCCAGGAGAAAGTAG	3.27246	0.752027
309	chr1	18793674	18793991	318	44.1739	144.953	141.526	99	113	+	GCCACCAGAGGTATT	4.33068	1.50031
309	chr1	18793674	18793991	318	44.1739	144.953	141.526	184	198	-	AACACTAGAGGGAGC	4.88941	1.91721
310	chr1	18976700	18977218	519	29.4676	96.0589	93.0495	207	221	-	CACTAGAGGGGGCAC	3.2652	0.747147
310	chr1	18976700	18977218	519	29.4676	96.0589	93.0495	209	223	-	TCCACTAGAGGGGGC	5.4034	2.33255
311	chr1	19001678	19001828	151	4.84836	9.90645	7.61869	35	49	-	ACCATAAGAGGGCAT	5.63264	2.51286
312	chr1	19047768	19047883	116	4.69107	8.50957	6.25513	41	55	-	ACCAGAAGAGGGCAC	8.27327	4.36856
313	chr1	19056297	19056686	390	58.6207	165.946	162.275	222	236	-	CCCTGTAGAGGGCGC	5.60206	2.48945
313	chr1	19056297	19056686	390	58.6207	165.946	162.275	225	239	+	CCCTCTACAGGGCGC	3.72125	1.03339
313	chr1	19056297	19056686	390	58.6207	165.946	162.275	283	297	-	GCCAAAAGATGAATG	3.25181	0.739929
314	chr1	19149859	19150036	178	17.8402	46.9007	44.2274	76	90	+	TCCAGAAGAGGGCAG	7.12843	3.67778
314	chr1	19149859	19150036	178	17.8402	46.9007	44.2274	114	128	-	AGCACATGGTGGCTT	3.32331	0.779892
315	chr1	19179021	19179562	542	47.0955	143.621	140.206	188	202	-	TCCAGCAGAGGGCAG	6.93554	3.53313
316	chr1	19192607	19192798	192	6.18529	15.1249	12.7404	48	62	-	ACCACTGGGAGGCAG	4.20971	1.4023
316	chr1	19192607	19192798	192	6.18529	15.1249	12.7404	126	140	-	ATCAGGAGGTGGATC	3.56543	0.931814
316	chr1	19192607	19192798	192	6.18529	15.1249	12.7404	154	168	-	GCCTCTAGGGAGAGC	4.12148	1.32883
317	chr1	19205588	19206561	974	54.311	171.461	167.714	168	182	+	GCCACCAGAGGTCGC	5.89279	2.72584
317	chr1	19205588	19206561	974	54.311	171.461	167.714	696	710	+	ACCAAGAGAGGGGAG	4.4168	1.54668
317	chr1	19205588	19206561	974	54.311	171.461	167.714	788	802	+	TCCTACAGAGGGCGG	4.70997	1.77989
318	chr1	19231690	19231827	138	5.15113	7.73823	5.50663	61	75	+	GCCTGCAGTGGGCGG	4.68403	1.75945
319	chr1	19232840	19233323	484	23.2627	56.1509	53.4137	183	197	+	GCCAGCAGAGCCAAG	3.50864	0.89279
320	chr1	19236747	19237229	483	18.1194	45.6998	43.035	138	152	+	GCCGCAAGCGGTCAC	3.59688	0.954677
320	chr1	19236747	19237229	483	18.1194	45.6998	43.035	380	394	-	CCCCGGAGATGGGGG	3.37675	0.809668
321	chr1	19290148	19290438	291	39.6913	108.876	105.771	6	20	+	GGCGATAGAGGGTGT	3.40121	0.826814
321	chr1	19290148	19290438	291	39.6913	108.876	105.771	149	163	+	GCCAGAAGAGGGTGT	6.8962	3.51004
322	chr1	19323644	19323859	216	7.18013	11.9394	9.60718	71	85	+	ACCAGAAGAGGGCGT	8	4.29585
323	chr1	19417002	19417286	285	14.5883	37.4734	34.868	111	125	-	TCCAGTTGGTGGCAC	4.65365	1.73518
324	chr1	19467188	19467327	140	3.58613	7.0788	4.86586	57	71	+	TCCACTGGGGGGAGT	4.38195	1.52143
325	chr1	19577210	19577461	252	14.3209	37.6724	35.0653	117	131	+	GCCTGAAGAGGGCGC	6.84164	3.47108
325	chr1	19577210	19577461	252	14.3209	37.6724	35.0653	155	169	-	ACCACATGGTGCCTC	3.38828	0.818156
326	chr1	19777674	19777789	116	5.02137	6.94436	4.7404	60	74	-	TCCAGTAGAGGGCAT	6.79048	3.42946
327	chr1	19783013	19783343	331	5.48537	11.2151	8.89634	66	80	+	ACCAGCAGAGGGCAC	7.85699	4.266
327	chr1	19783013	19783343	331	5.48537	11.2151	8.89634	181	195	-	TCCAGAGGGTGGAGA	4.02091	1.25181
327	chr1	19783013	19783343	331	5.48537	11.2151	8.89634	253	267	+	GCCAAAAGAGGGCAT	6.54212	3.23359
327	chr1	19783013	19783343	331	5.48537	11.2151	8.89634	291	305	-	ACCACCTGGTGGTTC	3.61798	0.966576
327	chr1	19783013	19783343	331	5.48537	11.2151	8.89634	293	307	+	ACCACCAGGTGGTTG	4.51713	1.62525
328	chr1	19927223	19927490	268	14.8046	38.6651	36.0506	93	107	-	ACCACTAGAGGAACA	3.40894	0.829738
329	chr1	20289853	20290239	387	22.9874	90.0998	87.1332	89	103	-	ACCAGAAGAGGGCAT	7.89279	4.29585
329	chr1	20289853	20290239	387	22.9874	90.0998	87.1332	355	369	+	CCCAACAGAGGAGAG	3.35853	0.798603
330	chr1	20306225	20306486	262	10.0703	36.4119	33.8149	126	140	-	TCCACTAGAGTGTGC	4	1.23582
331	chr1	20311542	20312025	484	34.6856	119.769	116.577	147	161	+	GCCACAAGGTGGCAG	6.51713	3.21396
332	chr1	20374178	20374368	191	5.19832	15.4293	13.0406	72	86	-	GCCAAAAGAGGGAGC	5.86967	2.70774
333	chr1	20450199	20450551	353	19.3109	70.908	68.0727	99	113	-	GCCACACGATGGCGA	4.49621	1.60906
334	chr1	20513735	20514061	327	41.9483	111.946	108.816	172	186	-	GCCACAAGGTGGCAC	6.8041	3.4389
335	chr1	20544583	20544853	271	47.0405	189.311	185.298	129	143	-	GCCTGTAGGGGGAGC	5.44612	2.36653
335	chr1	20544583	20544853	271	47.0405	189.311	185.298	176	190	+	TCCCAGAGAGGGAAT	3.4389	0.850781
336	chr1	20548101	20548275	175	7.67558	20.9355	18.4784	89	103	-	TCCCCCAGGTGGCTG	3.79588	1.08302
336	chr1	20548101	20548275	175	7.67558	20.9355	18.4784	91	105	+	GCCACCTGGGGGACA	3.66756	0.995679
337	chr1	20554385	20554938	554	55.412	183.503	179.585	209	223	-	ACCAGCAGATGGCAG	6.60206	3.284
337	chr1	20554385	20554938	554	55.412	183.503	179.585	244	258	-	AGCAGCAGATGGCAG	5.16431	2.13549
338	chr1	20612535	20613262	728	65.7418	203.365	199.1	366	380	+	GCCACAAGAGGGCAA	6.97881	3.57025
338	chr1	20612535	20613262	728	65.7418	203.365	199.1	619	633	+	GCCAAGAGGGAGTAG	3.71444	1.02826
338	chr1	20612535	20613262	728	65.7418	203.365	199.1	706	720	-	CACAGCAGAGGCCAC	4.31605	1.48812
339	chr1	20700059	20700302	244	36.9309	80.8933	77.9901	136	150	+	GCCACCAGATGACAG	4.88606	1.91721
339	chr1	20700059	20700302	244	36.9309	80.8933	77.9901	139	153	+	ACCAGATGACAGCAG	3.3098	0.774691
340	chr1	20733615	20733860	246	13.1452	33.6305	31.0557	138	152	+	TCCTGAAGAGGGAGC	5.36856	2.30364
341	chr1	20738588	20738782	195	16.2477	48.3549	45.67	26	40	-	GCCTGAAGGGGATAG	4.0752	1.29328
341	chr1	20738588	20738782	195	16.2477	48.3549	45.67	79	93	-	AACAGTAGATGGAGC	4.60555	1.69465
341	chr1	20738588	20738782	195	16.2477	48.3549	45.67	158	172	+	ACCTACAGGGGACAG	3.66756	0.995679
342	chr1	20751129	20751548	420	14.2384	41.5092	38.8739	91	105	-	TCCTGAAGCTGGAGT	3.39794	0.823909
342	chr1	20751129	20751548	420	14.2384	41.5092	38.8739	112	126	-	GCCAGAAGAGGGCAC	9.01592	4.55284
343	chr1	20762264	20762817	554	43.3206	89.031	86.0715	183	197	+	GCCAGAAGAGGGCAC	9.01592	4.55284
343	chr1	20762264	20762817	554	43.3206	89.031	86.0715	221	235	-	ACCACATGGTGGATC	3.8041	1.08938
344	chr1	20795813	20796070	258	4.84836	7.77203	5.53815	73	87	+	GACACCTGAGGGGGC	3.78781	1.07676
344	chr1	20795813	20796070	258	4.84836	7.77203	5.53815	76	90	+	ACCTGAGGGGGCAGC	3.46092	0.863279
344	chr1	20795813	20796070	258	4.84836	7.77203	5.53815	125	139	-	GCCTGTAGGAGGATA	3.36251	0.801343
344	chr1	20795813	20796070	258	4.84836	7.77203	5.53815	199	213	-	CTCAGGGGAGGGAAT	3.31426	0.774691
345	chr1	20801772	20802049	278	30.3524	87	84.0552	107	121	+	CCCCCAAGAGAGCAC	4.14691	1.34969
345	chr1	20801772	20802049	278	30.3524	87	84.0552	131	145	-	ATCACAAGGTGGCAG	4.91721	1.9393
345	chr1	20801772	20802049	278	30.3524	87	84.0552	227	241	+	GCCATTAGGGAGATC	3.28567	0.759451
346	chr1	20880206	20880379	174	6.59424	12.3441	10.0061	71	85	+	TCCGAGAGGGGGCAC	4.25571	1.4389
347	chr1	20891014	20891281	268	24.4227	80.8481	77.9466	80	94	-	GCCCCAAGAATGCGC	3.39686	0.823909
347	chr1	20891014	20891281	268	24.4227	80.8481	77.9466	93	107	-	CCCTGTGGAGGGCGC	4.45593	1.5784
347	chr1	20891014	20891281	268	24.4227	80.8481	77.9466	96	110	+	CCCTCCACAGGGCAG	3.67778	1.00436
347	chr1	20891014	20891281	268	24.4227	80.8481	77.9466	157	171	+	GGCGGAAGGGGGTGC	4.44009	1.56703
347	chr1	20891014	20891281	268	24.4227	80.8481	77.9466	171	185	+	CCCAAGAGAGGGGAA	3.73993	1.04528
347	chr1	20891014	20891281	268	24.4227	80.8481	77.9466	184	198	-	TCCGGGAGGGGGGTT	3.5817	0.943095
348	chr1	20925405	20925662	258	7.88399	19.3286	16.8894	103	117	+	GCCAGAAGAGGGCAT	8.54516	4.55284
349	chr1	20933502	20933862	361	41.2759	125.971	122.724	108	122	+	GCCAGCAGAGGGATC	6.00877	2.82102
350	chr1	20939044	20939444	401	33.4784	104.777	101.703	182	196	+	TCCTCCAGAGGGTGA	4.34969	1.5157
351	chr1	20940088	20940343	256	4.65568	10.0859	7.79178	167	181	-	GTCGGGAGGGGGTGC	3.88606	1.14997
351	chr1	20940088	20940343	256	4.65568	10.0859	7.79178	223	237	+	CAAAGTAGGTGGCGC	3.41454	0.832683
352	chr1	20943035	20943665	631	42.0702	114.435	111.284	129	143	-	ACCACAAGGGTGCTG	4.28988	1.46725
352	chr1	20943035	20943665	631	42.0702	114.435	111.284	183	197	-	GCCAGAAGAGGGCAC	9.01592	4.55284
352	chr1	20943035	20943665	631	42.0702	114.435	111.284	193	207	-	TCCTGAGGAGGCCAG	3.62709	0.970616
353	chr1	20974752	20975002	251	11.2617	20.9796	18.5223	92	106	-	TCCACTAGAGGTCAC	5.09637	2.08197
354	chr1	20984254	20984391	138	5.67804	7.48532	5.26139	66	80	-	CACACCAGATGGTGC	4.04191	1.26761
355	chr1	20994538	20994712	175	9.02825	27.3345	24.8126	86	100	+	ACCAGTAGGAGGCCT	4.70115	1.77211
356	chr1	21078680	21078902	223	5.81174	6.14487	3.97244	202	216	+	CCCAGCCGGGCGCGC	3.32057	0.779892
357	chr1	21080445	21080954	510	27.3364	74.8537	71.992	35	49	-	GACACCGGAGGTCAC	3.67572	1.00305
357	chr1	21080445	21080954	510	27.3364	74.8537	71.992	157	171	-	GCCACAAGGGGCATT	4.37059	1.52143
358	chr1	21101189	21101569	381	39.2548	138.536	135.174	220	234	-	ACCAGAGGGCGCCAG	3.26922	0.74958
358	chr1	21101189	21101569	381	39.2548	138.536	135.174	223	237	-	TCCACCAGAGGGCGC	6.92082	3.52288
359	chr1	21128669	21128845	177	8.9496	17.1466	14.7338	95	109	-	GCCACCAGGTGGAGA	5.18642	2.15366
359	chr1	21128669	21128845	177	8.9496	17.1466	14.7338	97	111	+	TCCACCTGGTGGCGC	4.62525	1.70997
360	chr1	21161824	21162421	598	51.7119	171.484	167.737	180	194	-	GACAGCAGGGGGCGC	6.19382	2.96257
361	chr1	21162858	21163097	240	3.76701	4.45388	2.36854	89	103	+	GGGAGCAGAGGGAGC	3.74958	1.0511
361	chr1	21162858	21163097	240	3.76701	4.45388	2.36854	141	155	-	GCCACAGCGGGGCGC	4.22988	1.41794
362	chr1	21166162	21166618	457	63.0522	193.527	189.44	195	209	+	CCCGGGAGGGGGCAG	4.84164	1.88273
362	chr1	21166162	21166618	457	63.0522	193.527	189.44	417	431	-	AACAGTGGAGGGGGC	3.81816	1.098
363	chr1	21218171	21218822	652	64.2869	183.856	179.929	397	411	+	GCCGGCAGGGGGAAG	5.36251	2.29843
363	chr1	21218171	21218822	652	64.2869	183.856	179.929	424	438	-	GCCCCGAGAGCGCAG	3.35556	0.798603
363	chr1	21218171	21218822	652	64.2869	183.856	179.929	480	494	-	GCCAGCAGAGGCCAA	5.54212	2.44249
364	chr1	21266884	21267019	136	5.92184	12.2552	9.91838	60	74	+	GCCAGAAGAGGGCAT	8.54516	4.55284
364	chr1	21266884	21267019	136	5.92184	12.2552	9.91838	98	112	-	GCCACAGGGTGGCTC	4.65561	1.73755
365	chr1	21271474	21272289	816	22.0398	75.6022	72.7355	74	88	-	GACAGAAGAAGGACG	3.61083	0.962574
365	chr1	21271474	21272289	816	22.0398	75.6022	72.7355	118	132	+	GCCAGCAGAGGCCAA	5.54212	2.44249
365	chr1	21271474	21272289	816	22.0398	75.6022	72.7355	181	195	-	GCCGGCAGGGGGCAG	6.14509	2.92445
365	chr1	21271474	21272289	816	22.0398	75.6022	72.7355	473	487	+	TCCAGGAGGGGTGGT	3.92082	1.17914
365	chr1	21271474	21272289	816	22.0398	75.6022	72.7355	731	745	-	GCCAGAAGGATTCGC	3.53611	0.91364
366	chr1	21344371	21344639	269	30.7888	104.043	100.975	135	149	-	GCCTCTAGAGGGCAG	5.77728	2.62893
366	chr1	21344371	21344639	269	30.7888	104.043	100.975	138	152	+	CCCTCTAGAGGCCAA	3.69037	1.01233
367	chr1	21354574	21354774	201	8.50527	16.3665	13.9648	114	128	+	GCCAGAAGAGGGCAT	8.54516	4.55284
367	chr1	21354574	21354774	201	8.50527	16.3665	13.9648	141	155	+	GCCACAAAGTGGTTG	3.36251	0.801343
368	chr1	21373234	21373399	166	3.61759	9.25057	6.97907	79	93	-	ACAAGCAGATAGAGC	3.50307	0.88941
368	chr1	21373234	21373399	166	3.61759	9.25057	6.97907	104	118	+	GCCAGAAGAGGGCAT	8.54516	4.55284
368	chr1	21373234	21373399	166	3.61759	9.25057	6.97907	129	143	-	ACCACTTGGTGGCTC	4.09151	1.30627
368	chr1	21373234	21373399	166	3.61759	9.25057	6.97907	131	145	+	GCCACCAAGTGGTTG	3.27246	0.752027
369	chr1	21394210	21394506	297	19.2873	57.3077	54.5629	22	36	+	AACACAACAGGGCTG	3.42597	0.841638
369	chr1	21394210	21394506	297	19.2873	57.3077	54.5629	141	155	-	GCCAGAAGAGGGCAC	9.01592	4.55284
370	chr1	21411240	21411795	556	32.751	102.442	99.3869	149	163	+	ACCACTAGAGGGTGC	6.03527	2.84164
370	chr1	21411240	21411795	556	32.751	102.442	99.3869	467	481	+	ACCAACAGATGGATG	4.08092	1.29757
371	chr1	21419472	21419722	251	6.83017	10.7395	8.43347	86	100	+	ACCACAAGGTGGCTC	5.64782	2.52578
371	chr1	21419472	21419722	251	6.83017	10.7395	8.43347	124	138	-	AGCAGAAGAGGGCAT	6.02687	2.83565
372	chr1	21461076	21461640	565	54.7947	173.627	169.854	65	79	-	AACAATAGAGGCAGC	3.27409	0.752027
372	chr1	21461076	21461640	565	54.7947	173.627	169.854	198	212	-	GCCTCCTGGTGGCTG	3.48945	0.882729
372	chr1	21461076	21461640	565	54.7947	173.627	169.854	200	214	+	GCCACCAGGAGGCGC	5.98297	2.7986
372	chr1	21461076	21461640	565	54.7947	173.627	169.854	203	217	+	ACCAGGAGGCGCCAA	3.36151	0.801343
373	chr1	21522110	21522390	281	25.7714	91.4255	88.449	123	137	-	GCCACTAGAAGGCGT	5.76447	2.61798
373	chr1	21522110	21522390	281	25.7714	91.4255	88.449	133	147	-	GCCAGGAGCTGCCAC	3.61798	0.966576
374	chr1	21610970	21611086	117	5.42639	12.2552	9.91838	38	52	+	TCCACTAGAGGATGC	4.2668	1.44733
374	chr1	21610970	21611086	117	5.42639	12.2552	9.91838	88	102	-	GGCTGAAGAGAGGGG	3.31426	0.774691
375	chr1	21947824	21947963	140	4.64782	13.1163	10.765	42	56	-	ACCAGCAGAGGGTGT	6.45967	3.16685
376	chr1	21960755	21961951	1197	14.8872	42.2785	39.6368	236	250	+	GGCTCCAGAGGGCCG	3.90658	1.16558
376	chr1	21960755	21961951	1197	14.8872	42.2785	39.6368	367	381	+	CCCAACAGAGGGCAT	5.57025	2.46344
376	chr1	21960755	21961951	1197	14.8872	42.2785	39.6368	547	561	-	GCCTGCTGGGGAAGC	3.2652	0.747147
376	chr1	21960755	21961951	1197	14.8872	42.2785	39.6368	568	582	-	GCAAGCAGGGGGCCC	4.70333	1.77469
376	chr1	21960755	21961951	1197	14.8872	42.2785	39.6368	656	670	-	GCCGCCAGGGGCGAC	3.87943	1.14569
376	chr1	21960755	21961951	1197	14.8872	42.2785	39.6368	731	745	-	GCGGGTGGGGGGCGC	3.3536	0.79588
376	chr1	21960755	21961951	1197	14.8872	42.2785	39.6368	842	856	+	ACCGCGAGGGGGGCG	3.40671	0.829738
376	chr1	21960755	21961951	1197	14.8872	42.2785	39.6368	932	946	+	GCCCCGGGGGGGCGG	3.8962	1.15739
376	chr1	21960755	21961951	1197	14.8872	42.2785	39.6368	966	980	+	TCCGGGCGGGGGCGG	3.61083	0.962574
376	chr1	21960755	21961951	1197	14.8872	42.2785	39.6368	1043	1057	+	ACCTGTTGGGGGCGT	4.52724	1.63264
377	chr1	21967259	21967664	406	11.3718	37.7145	35.1072	79	93	-	ACCACTAGGGGGCAT	6.71897	3.37161
377	chr1	21967259	21967664	406	11.3718	37.7145	35.1072	368	382	+	AGCAGCAGATTGCAC	3.8041	1.08938
378	chr1	21983126	21983379	254	19.8928	61.9875	59.2112	134	148	-	ACCTGAAGGGGGCAA	5.67572	2.54668
379	chr1	22267778	22267963	186	6.73186	12.4688	10.1276	63	77	-	GCCAGAAGAGGGCAT	8.54516	4.55284
380	chr1	22268999	22269358	360	55.3177	173.836	170.059	166	180	-	GCCACAAGATGGCAG	6.68403	3.34969
381	chr1	22293906	22294241	336	10.7584	23.0782	20.5974	184	198	+	GCCTGCAGGAGGGAA	3.77728	1.07058
382	chr1	22327180	22327304	125	6.40549	11.8754	9.54373	51	65	-	GCCACTAGGAGTCCT	3.5867	0.946922
383	chr1	22358329	22358568	240	26.3416	79.9856	77.0886	111	125	-	ACCACCTGGGGGTGG	4.52288	1.62893
384	chr1	22373379	22373681	303	7.58514	14.914	12.5328	142	156	+	AACACAAGAGAGGAT	3.74958	1.0511
384	chr1	22373379	22373681	303	7.58514	14.914	12.5328	159	173	-	ACCTGATGGTGGAGC	3.85699	1.13077
385	chr1	22377647	22378032	386	32.9712	116.001	112.838	228	242	+	TCCAGCAGGGGGTAG	5.73283	2.59346
386	chr1	22386406	22386969	564	56.4423	173.807	170.031	139	153	-	GCCAGAAGAGGGCAT	8.54516	4.55284
387	chr1	22409051	22409274	224	4.63995	4.5578	2.46741	84	98	+	ACCACATGGTGGCTC	4.35754	1.52143
387	chr1	22409051	22409274	224	4.63995	4.5578	2.46741	122	136	-	ACCAGAAGAGGGCGT	8	4.29585
388	chr1	22487381	22487720	340	34.0486	106.808	103.72	122	136	-	GCCACTAGATGGCAG	6.25337	3.01144
389	chr1	22498017	22498278	262	7.78175	26.36	23.8474	85	99	+	ACCACATGGTGGCTC	4.35754	1.52143
389	chr1	22498017	22498278	262	7.78175	26.36	23.8474	123	137	-	ACCAGAAGAGGGCAT	7.89279	4.29585
390	chr1	22533101	22533365	265	7.90365	14.5987	12.223	72	86	+	TCCACCGGAGGCCAC	4.23359	1.42136
390	chr1	22533101	22533365	265	7.90365	14.5987	12.223	114	128	+	GCCTGAAGGGGGATG	4.79048	1.84164
390	chr1	22533101	22533365	265	7.90365	14.5987	12.223	239	253	-	GCCGGGAGATGCTGG	3.3851	0.815309
391	chr1	22540253	22540698	446	5.19439	9.10032	6.83225	422	436	+	ACCAGAAGAGGGCAT	7.89279	4.29585
392	chr1	22604402	22604611	210	25.331	95.5895	92.5835	92	106	+	TCCAGCAGGTGGCAG	6.01233	2.82391
392	chr1	22604402	22604611	210	25.331	95.5895	92.5835	193	207	+	GCCAGCAGGGGTGTC	4.25727	1.44009
393	chr1	22627055	22627184	130	4.78544	9.31921	7.04196	79	93	+	GCCAGAAGAGGGCCT	6.62525	3.30277
394	chr1	22734524	22734729	206	9.03218	16.3665	13.9648	80	94	+	TCCACCAGGAGGAGA	4.22768	1.4168
395	chr1	22756563	22756732	170	11.1673	29.9809	27.436	34	48	-	GCCAGCAGAGGGTGA	6.11126	2.90309
395	chr1	22756563	22756732	170	11.1673	29.9809	27.436	44	58	-	GCCAGTAGATGCCAG	5.13312	2.11238
396	chr1	22948624	22948753	130	3.75915	9.5448	7.26157	60	74	-	GCCTCTAGAGGGGGT	4.84164	1.88273
396	chr1	22948624	22948753	130	3.75915	9.5448	7.26157	63	77	+	CCCTCTAGAGGCTAG	3.37366	0.809668
397	chr1	22960633	22960791	159	4.10518	11.7285	9.40092	66	80	+	CTCAGGAGATGGCGC	4.43652	1.56384
398	chr1	22961058	22961188	131	3.45637	7.33887	5.11929	94	108	+	TCCTGTAGGGGGTGC	4.81248	1.86012
399	chr1	23062066	23062380	315	41.1383	108.436	105.334	116	130	-	TTCACTAGGTGGCGC	4.54516	1.64589
400	chr1	23114868	23115128	261	16.5898	68.5537	65.734	131	145	+	TCCAGAAGAGGGCAC	7.45967	3.92812
401	chr1	23140409	23140822	414	15.6225	59.1341	56.3766	320	334	-	ACCAGATGGAGCCAG	3.56703	0.931814
401	chr1	23140409	23140822	414	15.6225	59.1341	56.3766	323	337	-	GCCACCAGATGGAGC	5.9431	2.767
402	chr1	23160540	23160737	198	7.21945	26.5688	24.0547	102	116	+	ACCAGAAGGGGGCAG	7.45967	3.92812
403	chr1	23168426	23168846	421	47.6382	135.81	132.474	268	282	+	GCCAGAAGAGGGCAT	8.54516	4.55284
404	chr1	23286741	23287187	447	25.0361	78.1706	75.2866	246	260	-	ACCAGCAGGTGTCAC	5.18642	2.15366
405	chr1	23301084	23301205	122	4.57704	10.7395	8.43347	59	73	+	GTCACAAGATGGCGC	5.48017	2.39469
406	chr1	23324107	23324552	446	32.6527	117.372	114.199	23	37	+	ACCCCAAGATGGTAT	4.27409	1.45346
406	chr1	23324107	23324552	446	32.6527	117.372	114.199	51	65	+	GACAGATGAGGCAAT	3.29585	0.767004
406	chr1	23324107	23324552	446	32.6527	117.372	114.199	321	335	+	AACAGTAGAGGGCAC	5.83565	2.67985
407	chr1	23361546	23361683	138	5.63872	9.8482	7.56085	58	72	-	GACACATGGTGGAAG	3.44855	0.853872
408	chr1	23452911	23453461	551	15.013	38.7593	36.1437	78	92	+	ATCAAAAGAGGGTTT	3.64975	0.987163
408	chr1	23452911	23453461	551	15.013	38.7593	36.1437	366	380	+	GCCAGAAGAGGGCAT	8.54516	4.55284
409	chr1	23495242	23495914	673	25.5748	68.2395	65.4216	359	373	-	ACCAGAAGAGGGCAG	7.68613	4.11748
410	chr1	23610128	23610319	192	10.8803	31.2239	28.6683	91	105	+	GCCAGCAGAGGGCAT	8.07007	4.29585
410	chr1	23610128	23610319	192	10.8803	31.2239	28.6683	169	183	-	TCCAGAAGAGACAGG	3.86646	1.13787
411	chr1	23674766	23675305	540	16.2634	43.5265	40.8759	381	395	+	GACGTTAGGGGGCAG	3.43063	0.844664
412	chr1	23684423	23684773	351	17.6515	63.1937	60.4091	226	240	+	GCCAGCAGAGGGCCC	6.6073	3.28735
413	chr1	23705512	23706042	531	42.259	140.49	137.107	190	204	-	GACAGGAGAGGGGGG	4.46344	1.58336
413	chr1	23705512	23706042	531	42.259	140.49	137.107	203	217	+	TCCACTAGATGGTGC	5.05948	2.05404
413	chr1	23705512	23706042	531	42.259	140.49	137.107	376	390	+	TCCAAAAGAAGACAC	3.66154	0.995679
413	chr1	23705512	23706042	531	42.259	140.49	137.107	446	460	-	ACCAATAGGGGCTTG	3.25493	0.742321
414	chr1	23762397	23763171	775	61.33	205.159	200.859	31	45	-	AACTCCAGGGGGTGC	4.01412	1.24642
414	chr1	23762397	23763171	775	61.33	205.159	200.859	552	566	-	GCCACCTGGCGGAAG	3.41341	0.832683
414	chr1	23762397	23763171	775	61.33	205.159	200.859	554	568	+	TCCGCCAGGTGGCGC	4.95468	1.96658
415	chr1	23763924	23764059	136	4.88768	11.8754	9.54373	10	24	-	AGCAGCAGGGGGCGG	5.67366	2.54516
415	chr1	23763924	23764059	136	4.88768	11.8754	9.54373	47	61	-	GCATGCAGGTGGCCT	3.39041	0.818156
416	chr1	23792768	23793221	454	63.7797	216.01	211.493	155	169	-	ACAAGAAGGAGGTTC	3.33536	0.787812
416	chr1	23792768	23793221	454	63.7797	216.01	211.493	158	172	-	TGCACAAGAAGGAGG	3.74473	1.04769
416	chr1	23792768	23793221	454	63.7797	216.01	211.493	176	190	-	GCCAGCAGAGGGTGC	6.8729	3.49349
417	chr1	23818692	23818906	215	4.79331	11.2151	8.89634	98	112	-	ACCACAGGAGGACAC	4.47237	1.59007
418	chr1	23826858	23827416	559	37.7881	109.704	106.594	13	27	+	ACCAAGAGCTGGCAC	3.65956	0.9914
418	chr1	23826858	23827416	559	37.7881	109.704	106.594	404	418	+	TCCACAAGGTGGCGC	6.16558	2.9393
419	chr1	23850526	23850660	135	5.17866	8.65889	6.39767	12	26	-	ACCAGAAGAGGGCGT	8	4.29585
420	chr1	23893466	23893804	339	5.78814	12.0679	9.73362	204	218	-	ACCACCAGGGTACAC	3.78516	1.0752
421	chr1	23906132	23906422	291	34.2727	106.196	103.111	141	155	+	ACCAGCAGAGGGCAT	7.6038	4.04721
422	chr1	23920330	23920616	287	14.0339	37.1387	34.5366	94	108	-	GCATGCAGATGGCAC	4.31247	1.48545
422	chr1	23920330	23920616	287	14.0339	37.1387	34.5366	124	138	+	GCCAGCAGAGGGCCT	6.44855	3.15864
423	chr1	23935477	23935678	202	11.3875	34.0294	31.4505	28	42	-	CCCATCACGGGGCAG	3.33724	0.787812
423	chr1	23935477	23935678	202	11.3875	34.0294	31.4505	81	95	-	GCCACAAGGGGACTA	4.4168	1.54668
424	chr1	23959486	23959803	318	13.5738	25.1881	22.6861	67	81	-	GCCCGGTGGGGGGGC	3.36754	0.8041
424	chr1	23959486	23959803	318	13.5738	25.1881	22.6861	234	248	-	CCAAGAAGGGGGGCG	3.3019	0.769551
425	chr1	23995501	23995767	267	28.9486	65.4017	62.6023	121	135	-	GCCAGAAGAGGGTGG	6.767	3.41117
426	chr1	24001513	24001720	208	8.91028	19.4803	17.0387	89	103	+	ACCAGAAGAGGGAAT	6.73993	3.38828
426	chr1	24001513	24001720	208	8.91028	19.4803	17.0387	115	129	+	ACCACCAGAAGAGGG	3.48413	0.879426
426	chr1	24001513	24001720	208	8.91028	19.4803	17.0387	118	132	+	ACCAGAAGAGGGCGT	8	4.29585
426	chr1	24001513	24001720	208	8.91028	19.4803	17.0387	156	170	-	ACCACATGGTGGCTC	4.35754	1.52143
427	chr1	24034178	24034308	131	5.64265	10.8301	8.52173	66	80	-	GCCATCAGGTGGCAG	4.88941	1.91721
427	chr1	24034178	24034308	131	5.64265	10.8301	8.52173	68	82	+	GCCACCTGATGGCAA	4.6517	1.73283
428	chr1	24076328	24076502	175	7.71491	18.9522	16.5171	73	87	-	AGCAGCAGGGGTCGC	4.59176	1.68194
429	chr1	24134853	24135479	627	44.0717	142.138	138.738	209	223	-	ACCACTAGATGGCAT	6.13077	2.91721
430	chr1	24137063	24137679	617	58.6561	198.892	194.709	78	92	+	ACCAGGAGAGCACGT	3.43771	0.847712
430	chr1	24137063	24137679	617	58.6561	198.892	194.709	253	267	+	AACAGTAGGGGGCAG	5.47108	2.38828
430	chr1	24137063	24137679	617	58.6561	198.892	194.709	263	277	+	GGCAGCAGAGAGCTA	3.84164	1.11976
430	chr1	24137063	24137679	617	58.6561	198.892	194.709	357	371	+	ACCTTCAGGAGGCAT	3.57675	0.939302
431	chr1	24169439	24169582	144	5.8432	13.7887	11.4253	68	82	-	AGCTGATGGGGGCGC	3.87615	1.14327
432	chr1	24171504	24171831	328	41.9247	146.391	142.949	145	159	-	TACACTAGGTGGCAG	4.36452	1.52143
432	chr1	24171504	24171831	328	41.9247	146.391	142.949	222	236	+	AGCAAAAGGGAGCAT	3.83268	1.11126
433	chr1	24175195	24175429	235	24.1002	83.4739	80.5544	23	37	+	TCCTGCAGAGAGGAC	3.86012	1.13312
433	chr1	24175195	24175429	235	24.1002	83.4739	80.5544	107	121	-	GCCAGAAGTGGGCAT	5.84771	2.69037
433	chr1	24175195	24175429	235	24.1002	83.4739	80.5544	117	131	-	ACCTGCAGAGGCCAG	4.75945	1.81816
433	chr1	24175195	24175429	235	24.1002	83.4739	80.5544	183	197	+	ACAAAAAGATGGAAA	3.27409	0.752027
434	chr1	24239307	24239617	311	14.9265	55.7136	52.9785	52	66	-	AGCACCAGGGGGACC	4.04191	1.26761
434	chr1	24239307	24239617	311	14.9265	55.7136	52.9785	163	177	+	TCCAGCAGAGGGCAT	7.06803	3.64207
435	chr1	24249179	24249706	528	46.7967	157.486	153.919	148	162	-	GACACTAGAGGGCAG	5.52288	2.42713
436	chr1	24261234	24261683	450	11.7847	28.4247	25.8932	143	157	-	TCCACAAGATGGTGT	5.25964	2.21467
437	chr1	24297245	24297712	468	23.8093	63.0554	60.2712	296	310	+	CCCACAAGGTAGCTC	4.09474	1.30892
437	chr1	24297245	24297712	468	23.8093	63.0554	60.2712	344	358	-	GCCAGTGGAGGGCAT	5.92812	2.75449
437	chr1	24297245	24297712	468	23.8093	63.0554	60.2712	354	368	-	CCCACAAGAGGCCAG	5.09909	2.08407
438	chr1	24298746	24298872	127	4.6085	11.1963	8.8786	24	38	+	CTCACCACAGGGCGG	3.50864	0.89279
438	chr1	24298746	24298872	127	4.6085	11.1963	8.8786	70	84	-	CACAGAAGGAGGAAA	3.47237	0.869666
439	chr1	24300748	24301272	525	36.4433	128.702	125.432	148	162	-	GCCAGAAGAGGGTGC	7.07469	3.64207
440	chr1	24302495	24302988	494	47.4651	148.758	145.291	353	367	+	TCCACAAGAGGGCAG	6.75203	3.39903
441	chr1	24337595	24337909	315	33.7655	101.937	98.8839	138	152	-	GCCCCTTGGGGGCGC	4.22621	1.41567
441	chr1	24337595	24337909	315	33.7655	101.937	98.8839	140	154	+	GCCCCCAAGGGGCAG	3.80967	1.09205
441	chr1	24337595	24337909	315	33.7655	101.937	98.8839	141	155	+	CCCCCAAGGGGCAGC	3.48945	0.882729
441	chr1	24337595	24337909	315	33.7655	101.937	98.8839	155	169	-	ACCAGCAGCTGGATG	3.61261	0.962574
441	chr1	24337595	24337909	315	33.7655	101.937	98.8839	204	218	-	ACCTATAGGGGCAGC	3.34775	0.793174
442	chr1	24367441	24368158	718	44.0835	151.625	148.126	288	302	+	AACAGTAGAGGGCGC	5.88273	2.71897
443	chr1	24374814	24375250	437	35.8102	100.723	97.6798	291	305	-	ACCAGCAGAGGGTGA	5.88606	2.72125
444	chr1	24378559	24378791	233	14.8675	44.8847	42.2241	18	32	-	AGCTAAAGGGGGGGT	3.2668	0.74958
444	chr1	24378559	24378791	233	14.8675	44.8847	42.2241	87	101	+	ACCTGCAGAGGGCAC	6.36452	3.08938
445	chr1	24586480	24586645	166	4.45907	12.3877	10.0481	90	104	-	GCCTGGAGGAGGGAG	3.64016	0.978811
445	chr1	24586480	24586645	166	4.45907	12.3877	10.0481	95	109	+	TCCTCCAGGCGGCGG	3.84164	1.11805
446	chr1	24633785	24634360	576	37.9375	146.567	143.123	160	174	-	AGTACTAGATGGCGC	3.45593	0.860121
446	chr1	24633785	24634360	576	37.9375	146.567	143.123	298	312	+	CCCACAAGGGAGGAA	3.85078	1.12668
447	chr1	24665568	24665683	116	4.47087	7.17156	4.95593	61	75	+	ACCAGAAGAGGGCAT	7.89279	4.29585
447	chr1	24665568	24665683	116	4.47087	7.17156	4.95593	99	113	-	ACCACATGGTAGCTC	3.45223	0.856985
448	chr1	24678418	24678758	341	72.2496	228.823	224.024	171	185	+	GTCGCCAGGGGACGC	3.62342	0.966576
449	chr1	24680949	24681288	340	10.5972	32.5407	29.9735	27	41	+	ACCACATGGTGGCTC	4.35754	1.52143
449	chr1	24680949	24681288	340	10.5972	32.5407	29.9735	66	80	-	ACCAGAAGAGGGCAT	7.89279	4.29585
450	chr1	24681506	24681695	190	9.02432	19.1616	16.724	78	92	+	ACCAGAAGAGGGCGT	8	4.29585
451	chr1	24716872	24717402	531	38.5431	144.116	140.698	159	173	+	GCCTGCAGAGGCCAG	4.93554	1.95468
451	chr1	24716872	24717402	531	38.5431	144.116	140.698	169	183	+	GCCAGCAGAGGGAGC	7.04528	3.6216
452	chr1	24719696	24719944	249	18.2216	58.7674	56.0127	122	136	+	TCCACTGGAGGGCAG	5.00745	2.01278
453	chr1	24901306	24901619	314	41.2287	144.953	141.526	152	166	-	GCCACCTGCTGGCAA	3.36452	0.801343
453	chr1	24901306	24901619	314	41.2287	144.953	141.526	154	168	+	GCCAGCAGGTGGCGG	6.74232	3.39147
453	chr1	24901306	24901619	314	41.2287	144.953	141.526	190	204	+	AACAGATGAGGGCCC	3.97469	1.21681
454	chr1	25237145	25237369	225	12.4846	21.9359	19.4677	126	140	+	GCCACCAGGGACAGA	3.59688	0.954677
454	chr1	25237145	25237369	225	12.4846	21.9359	19.4677	190	204	+	ACAAGAAGATGCTGT	3.36552	0.8041
455	chr1	25310236	25310421	186	7.41999	12.7667	10.4193	24	38	-	CCCAGCAGGAAGGGC	3.58503	0.946922
456	chr1	25354292	25354435	144	5.20618	8.98724	6.72054	64	78	+	CACTGTAGGAGGCGC	3.48678	0.879426
457	chr1	25450058	25450193	136	4.83656	9.77507	7.48882	59	73	+	GCCAGAAGAGGGCAT	8.54516	4.55284
458	chr1	25510180	25510710	531	41.4647	132.177	128.874	324	338	+	ACCACTAGATGGCAA	5.60206	2.48945
458	chr1	25510180	25510710	531	41.4647	132.177	128.874	425	439	+	ATCAGCTGGGGGAAA	3.52433	0.90309
459	chr1	25516557	25516744	188	7.65985	23.549	21.0638	70	84	-	GACAGTAGAGGGCAC	6.05799	2.85699
460	chr1	25527018	25527228	211	7.67558	15.8988	13.5034	120	134	+	AACAGCAGGTGGCAA	4.73518	1.7986
461	chr1	25581314	25581491	178	5.12754	6.96061	4.7544	58	72	+	ACCAGCAGGGTCTGC	3.54668	0.920819
462	chr1	25597665	25597842	178	6.29933	21.0644	18.6046	88	102	-	ACCCCTAGAGGTCAG	4.00349	1.23882
462	chr1	25597665	25597842	178	6.29933	21.0644	18.6046	91	105	+	ACCTCTAGGGGTCTA	3.39469	0.821023
463	chr1	25616557	25617246	690	15.3315	51.8656	49.1573	595	609	-	ACCTGTAGGTGGCAG	5.12378	2.10458
464	chr1	25696789	25697178	390	44.6222	154.558	151.027	130	144	-	GCCAGAAGAGGGCAA	7.35655	3.84771
465	chr1	25826674	25827454	781	31.9213	94.2889	91.2922	34	48	+	ACCAGGAGATAGGTG	3.30715	0.772113
465	chr1	25826674	25827454	781	31.9213	94.2889	91.2922	290	304	-	ACCACGTGAGGGCGC	5.07417	2.065
466	chr1	25885129	25885600	472	21.0017	80.9613	78.0577	128	142	-	GCCAGAGGAGGGCAC	6.49485	3.1945
467	chr1	25894283	25894410	128	5.9415	11.158	8.84062	87	101	+	GCCACAGGAGGGCAT	6.0013	2.81531
468	chr1	26047927	26048057	131	4.72253	12.0954	9.76096	65	79	+	ACCAGTTGGTGGCAC	4.96257	1.97881
469	chr1	26203514	26203636	123	3.26763	5.66921	3.51355	43	57	+	GCCACTAGGTGACCT	3.8729	1.14206
470	chr1	26210694	26210809	116	3.52322	6.51594	4.32442	44	58	+	ACCAGACGAGGGCAT	5.51999	2.42597
470	chr1	26210694	26210809	116	3.52322	6.51594	4.32442	83	97	-	ACCACAAGGTGGTTC	4.82681	1.86967
471	chr1	26524548	26524971	424	17.4352	39.6973	37.0752	111	125	+	ACCACCAGGGTGAGC	4.42481	1.55284
472	chr1	26828371	26828601	231	11.5842	23.2332	20.7506	122	136	+	GCCAGAAGAGGGCAA	7.35655	3.84771
473	chr1	26837951	26838164	214	15.1585	39.6973	37.0752	96	110	+	GCCTCTAGAGGGCAG	5.77728	2.62893
474	chr1	26877172	26877350	179	5.30842	12.235	9.89856	6	20	+	GCCAGAAGAGATGAC	4.10735	1.31785
474	chr1	26877172	26877350	179	5.30842	12.235	9.89856	78	92	+	ACCACTAGGGGTCTT	4.49621	1.60906
475	chr1	26899891	26900218	328	15.0838	33.813	31.2363	15	29	-	GCCTGGACAGGGTGT	3.45967	0.860121
475	chr1	26899891	26900218	328	15.0838	33.813	31.2363	65	79	-	ACCACTTGGAGGCGT	4.18842	1.38405
475	chr1	26899891	26900218	328	15.0838	33.813	31.2363	203	217	-	GCCAGTAGGGGGCTC	6.49757	3.19654
476	chr1	26902400	26902588	189	11.4229	36.1027	33.5079	89	103	+	GCCACCAGGGGGCAG	7.13549	3.68403
477	chr1	27126025	27126167	143	6.22068	13.3206	10.9643	52	66	-	ACCACAGGAGGGCAC	5.92812	2.75449
478	chr1	27307502	27307708	207	13.5502	50.413	47.7154	133	147	+	GTCACAAGATGGCGC	5.48017	2.39469
479	chr1	27308406	27308543	138	5.20225	10.6898	8.38437	48	62	-	GACAGAAGAGGGCAG	6.20482	2.97062
480	chr1	27564521	27564738	218	4.40796	6.42163	4.23424	159	173	-	TCCATTAGAGGGCCA	3.75945	1.05899
481	chr1	27900332	27900616	285	21.6977	72.1944	69.3504	126	140	+	CCCAGCAGAGGGCAG	6.72816	3.37779
482	chr1	28321258	28321373	116	2.99238	6.51594	4.32442	94	108	-	ACCACCAGGGGTCCC	4.56864	1.66555
483	chr1	28415248	28415406	159	4.70287	7.98971	5.74841	54	68	-	ACCAGTTGGTGGCAC	4.96257	1.97881
484	chr1	28431164	28431409	246	22.9638	76.5999	73.7259	114	128	-	GCCACCTGGGGACCC	3.53611	0.91364
484	chr1	28431164	28431409	246	22.9638	76.5999	73.7259	116	130	+	GTCCCCAGGTGGCGC	4	1.23582
485	chr1	28629268	28629427	160	7.40033	19.9658	17.5195	46	60	-	ACCTCCAGATGGCAG	5.17783	2.14569
486	chr1	28784408	28784630	223	6.98745	18.5887	16.158	72	86	-	ACCACTAGAGGGAGA	5.5157	2.42136
487	chr1	29254000	29254253	254	12.6694	37.2671	34.6634	144	158	-	ACCAGAAGAGATCAC	4.84771	1.88606
488	chr1	29262956	29263185	230	3.0317	5.37799	3.24038	5	19	+	AACACTAGGTTGCAC	3.4168	0.835647
488	chr1	29262956	29263185	230	3.0317	5.37799	3.24038	32	46	+	TCCTGTAGATGGTTC	3.79048	1.08092
488	chr1	29262956	29263185	230	3.0317	5.37799	3.24038	185	199	-	TACAGAAGGTAGTGC	3.47496	0.872895
489	chr1	29265053	29265220	168	3.91643	9.25057	6.97907	21	35	-	CCCTATAGATGGAAC	3.55596	0.924453
490	chr1	29566223	29566404	182	10.9432	24.1962	21.7038	91	105	+	ACCACAAGGTGGCTC	5.64782	2.52578
491	chr1	29846692	29846950	259	10.6522	22.5802	20.1049	136	150	-	ATCAGAAGGAGGTGT	4.08619	1.3019
491	chr1	29846692	29846950	259	10.6522	22.5802	20.1049	146	160	-	ACCTGTAGGGATCAG	3.52578	0.906578
492	chr1	30053218	30053333	116	4.33718	8.30888	6.06085	62	76	-	TCCTGTAGAGTGTGC	3.47496	0.872895
493	chr1	30259517	30260126	610	39.2587	137.489	134.136	214	228	-	GCCAGAAGATGGCGA	6.59176	3.27654
494	chr1	30402246	30402361	116	3.25976	6.51594	4.32442	33	47	+	ACCACCAGGGGTTCT	3.80688	1.09151
495	chr1	30503342	30503565	224	13.1098	48.114	45.4321	89	103	-	ATCAGCAGATGGCAG	5.16431	2.13549
496	chr1	30584763	30585295	533	35.4838	124.546	121.311	276	290	-	GACGCTAGGTGGCAG	3.98716	1.22548
497	chr1	30596197	30596814	618	27.7218	99.9262	96.8882	101	115	-	ACCAGAAGAGGGCAC	8.27327	4.36856
497	chr1	30596197	30596814	618	27.7218	99.9262	96.8882	346	360	+	ACCATCAGGAGGCAT	4.32698	1.49757
498	chr1	30607292	30607407	116	3.53108	8.30888	6.06085	36	50	-	ACCAAAAGGGGGAGC	5.52871	2.43063
499	chr1	30637848	30638055	208	6.26787	12.0679	9.73362	106	120	-	CCCACAAGAGGGCTC	5.88606	2.72125
500	chr1	30653596	30653744	149	5.81567	9.63618	7.35173	70	84	+	GCCACTAGGGGCCTC	4.80688	1.85387
501	chr1	30696366	30696959	594	26.7387	75.6022	72.7355	169	183	-	ACCAGAAGAGGGCAC	8.27327	4.36856
502	chr1	30699273	30699388	116	3.47996	7.39663	5.1746	17	31	-	GCCAGAAGAGGGCCA	6.03527	2.84164
503	chr1	30700377	30700690	314	23.0975	80.8482	77.9466	197	211	+	GCCAGAAGATGGCAG	7.05208	3.62893
504	chr1	30740908	30741173	266	35.9754	130.598	127.309	116	130	+	ACCACCTGAGGGTGC	4.82391	1.86967
504	chr1	30740908	30741173	266	35.9754	130.598	127.309	180	194	+	TCCTCCAGGTGACGC	3.74715	1.05012
505	chr1	30771960	30772082	123	4.89161	12.235	9.89856	41	55	-	ACCAGATGGTGCTAC	3.51999	0.899629
505	chr1	30771960	30772082	123	4.89161	12.235	9.89856	44	58	-	GCCACCAGATGGTGC	5.8041	2.6517
505	chr1	30771960	30772082	123	4.89161	12.235	9.89856	78	92	-	CCCAGAAGCGGGCCT	4.20971	1.4023
506	chr1	30778514	30779203	690	64.456	170.869	167.131	178	192	+	GCCAGAAGCTGGTGT	4.45593	1.5784
506	chr1	30778514	30779203	690	64.456	170.869	167.131	334	348	+	GCCACTAGGTGGCGC	6.4168	3.1349
507	chr1	30780265	30780586	322	49.3251	140.288	136.908	159	173	+	ACCACATGATTGCAG	3.4828	0.876148
507	chr1	30780265	30780586	322	49.3251	140.288	136.908	185	199	+	GCCAGAAGAGGGCGA	7.41229	3.88941
508	chr1	30811714	30811923	210	3.6923	5.55254	3.40394	40	54	+	CCCGAGAGAGGGAGC	3.72354	1.0348
509	chr1	30913782	30913915	134	4.46694	13.5173	11.1574	87	101	+	GTCACAAGATGGCGC	5.48017	2.39469
510	chr1	30920757	30921194	438	39.7935	80.3612	77.4622	92	106	+	ATCAGAAGGTGGTGC	4.64207	1.72354
510	chr1	30920757	30921194	438	39.7935	80.3612	77.4622	108	122	+	AACAGAAGATGGGTG	3.77989	1.0716
510	chr1	30920757	30921194	438	39.7935	80.3612	77.4622	189	203	+	ACCAGAAGGTGGCAC	6.91009	3.51286
510	chr1	30920757	30921194	438	39.7935	80.3612	77.4622	208	222	+	AACACAAGATGGTTG	3.75696	1.057
510	chr1	30920757	30921194	438	39.7935	80.3612	77.4622	276	290	+	ACCAGAAGGTGGTGG	5.66354	2.5376
511	chr1	30930917	30931183	267	25.3743	71.26	68.4222	113	127	-	ACCAGCAGGTGGCAA	5.97469	2.79317
512	chr1	30943699	30943889	191	13.4913	23.0638	20.5841	70	84	-	GCCAGAAGAGGGCAT	8.54516	4.55284
512	chr1	30943699	30943889	191	13.4913	23.0638	20.5841	80	94	-	GCCTTTAGAGGCCAG	3.4828	0.876148
512	chr1	30943699	30943889	191	13.4913	23.0638	20.5841	83	97	+	GCCTCTAAAGGCCAC	3.29158	0.764472
513	chr1	30948412	30948672	261	38.5824	125.88	122.633	105	119	-	GCCACTGGGTGGCTC	4.37263	1.52143
514	chr1	31153122	31153327	206	11.8437	33.6101	31.0354	76	90	-	GACAGCAGAGGTCAG	4.68403	1.75945
515	chr1	31154062	31154322	261	42.8527	165.434	161.769	104	118	-	AACAGCAGGTGGCAA	4.73518	1.7986
516	chr1	31210142	31210448	307	28.2015	82.288	79.3759	165	179	+	TACGCTAGAGGGCAG	4.12494	1.33161
517	chr1	31337190	31337550	361	20.5338	56.9858	54.2422	101	115	-	ACCAGATGGAGCCAA	3.31158	0.774691
517	chr1	31337190	31337550	361	20.5338	56.9858	54.2422	104	118	-	GCCACCAGATGGAGC	5.9431	2.767
517	chr1	31337190	31337550	361	20.5338	56.9858	54.2422	106	120	+	TCCATCTGGTGGCAG	3.39041	0.818156
518	chr1	31379128	31379301	174	6.52346	16.5005	14.0977	83	97	+	GCCAGAAGAGGTCAT	6.18111	2.95078
519	chr1	31419165	31419280	116	3.62545	7.93847	5.69811	75	89	+	GACAGCAGGTGGAAA	4.29243	1.46852
520	chr1	31835375	31835550	176	11.1398	31.3897	28.8319	83	97	+	TCCACTAGGGGCCGT	4.93181	1.95468
521	chr1	31891965	31892174	210	21.3516	69.9293	67.1003	100	114	+	GCCACCAGAGGGAGC	6.67778	3.3439
522	chr1	31995889	31996166	278	15.2214	44.5755	41.9177	149	163	-	ACCAGGAGGCGACAG	3.48812	0.879426
522	chr1	31995889	31996166	278	15.2214	44.5755	41.9177	152	166	-	ACCACCAGGAGGCGA	5.15927	2.13312
523	chr1	32174598	32174800	203	11.9695	43.64	40.9886	95	109	+	CCCAGCAGGGGGAAG	5.70115	2.56703
524	chr1	32552777	32552919	143	3.41705	8.65889	6.39767	70	84	+	CCCACTAGGAGGAGG	4.24949	1.43415
525	chr1	32700111	32700483	373	50.8547	140.486	137.104	174	188	+	TCCACATGGTGGCTA	3.64207	0.982967
525	chr1	32700111	32700483	373	50.8547	140.486	137.104	222	236	-	GCCAGAAGAGGGCAT	8.54516	4.55284
525	chr1	32700111	32700483	373	50.8547	140.486	137.104	232	246	-	GCCTTCAGAGGCCAG	3.61979	0.966576
526	chr1	32768617	32768774	158	3.90071	5.19701	3.06675	105	119	+	ACCAGCAGAGGGCAT	7.6038	4.04721
527	chr1	32965007	32965341	335	40.3794	153.537	150.014	162	176	+	GCCAGCAGGGGGCGC	8.15366	4.29585
528	chr1	33022853	33023258	406	25.4096	100.671	97.6287	192	206	-	ACCACTAGGGGGCTC	5.92812	2.75449
529	chr1	33059111	33059293	183	6.34651	8.10393	5.86015	79	93	+	CCCACATGATGGCTC	4.06298	1.284
529	chr1	33059111	33059293	183	6.34651	8.10393	5.86015	118	132	-	ACCAGAAGAGGGCAT	7.89279	4.29585
530	chr1	33203559	33203775	217	9.34675	21.0483	18.5893	114	128	+	GCCACCAAAAGGTGA	3.27246	0.752027
531	chr1	33296204	33296422	219	17.9739	62.0733	59.2966	126	140	+	GCCAGAAGAGGGCAT	8.54516	4.55284
532	chr1	33331913	33332057	145	3.39346	7.8781	5.63935	70	84	+	GACAGCAGAAGCCAG	3.80134	1.08831
533	chr1	33524090	33524249	160	8.7294	18.1013	15.6765	73	87	-	ACCTGCAGAGGGCTT	5.36653	2.3019
533	chr1	33524090	33524249	160	8.7294	18.1013	15.6765	108	122	-	TCAAGCAGGGGACAA	3.4437	0.853872
534	chr1	33536559	33536977	419	36.6674	107.346	104.252	246	260	-	GCCAGAAGAGGGCAG	8.20135	4.31515
535	chr1	33565610	33566091	482	61.9906	221.184	216.553	275	289	-	TCCTGGAGAAGGCAG	4.13608	1.34104
535	chr1	33565610	33566091	482	61.9906	221.184	216.553	312	326	+	GCCCACAGGGGGAGC	4.28651	1.46471
535	chr1	33565610	33566091	482	61.9906	221.184	216.553	345	359	+	ACCTGAAGACTGCAC	3.29585	0.767004
535	chr1	33565610	33566091	482	61.9906	221.184	216.553	357	371	+	CACGCTAGGGGGAGT	3.49214	0.882729
536	chr1	33596901	33597341	441	22.5156	52.9276	50.2128	36	50	+	AACTGAAGATGGTGT	3.87615	1.14448
536	chr1	33596901	33597341	441	22.5156	52.9276	50.2128	313	327	+	GCCAGAAGAGGGCAC	9.01592	4.55284
536	chr1	33596901	33597341	441	22.5156	52.9276	50.2128	351	365	-	ACCACTTGGTGGCTC	4.09151	1.30627
536	chr1	33596901	33597341	441	22.5156	52.9276	50.2128	353	367	+	GCCACCAAGTGGTTG	3.27246	0.752027
537	chr1	33627952	33628081	130	3.46817	8.38708	6.13772	55	69	-	ATCAGCAGAGGGCAT	5.86967	2.70553
537	chr1	33627952	33628081	130	3.46817	8.38708	6.13772	108	122	+	TCCACCAAAGGCCAC	3.74473	1.04769
538	chr1	33640664	33640903	240	8.25361	14.2009	11.8304	159	173	+	GCCACAAGAGGGCAC	8.02687	4.29585
538	chr1	33640664	33640903	240	8.25361	14.2009	11.8304	210	224	-	ACCCCAACATGGCAC	3.57187	0.935542
539	chr1	33663025	33663579	555	48.6959	151.77	148.269	318	332	+	ACCTCTGGGTGGCAG	3.86646	1.13787
540	chr1	33664938	33665143	206	10.7899	28.4768	25.945	79	93	-	GCCACCAGAGGCAGC	5.19179	2.15802
541	chr1	33670412	33670613	202	14.2541	30.9239	28.3708	94	108	+	CCAGCTAGGTGGCGT	3.29757	0.767004
542	chr1	33672272	33672800	529	47.9527	142.699	139.295	387	401	+	ACAAACAGAGGCCAG	3.4318	0.844664
542	chr1	33672272	33672800	529	47.9527	142.699	139.295	397	411	+	GCCAGAAGAGGGCAT	8.54516	4.55284
542	chr1	33672272	33672800	529	47.9527	142.699	139.295	446	460	+	TTCACCAGGTGGGGG	3.69037	1.01233
542	chr1	33672272	33672800	529	47.9527	142.699	139.295	449	463	+	ACCAGGTGGGGGCTG	4.30539	1.48017
543	chr1	33684396	33685346	951	41.5433	115.936	112.774	262	276	+	CCCACTAGGTGGCAC	5.57025	2.46344
543	chr1	33684396	33685346	951	41.5433	115.936	112.774	554	568	-	TCCAGTTGGTGGTAA	3.54363	0.917215
543	chr1	33684396	33685346	951	41.5433	115.936	112.774	925	939	+	ACCACCAGAGGGGCT	4.80967	1.85699
544	chr1	33702403	33702618	216	18.1233	56.9858	54.2422	90	104	-	GCCAGAAGAGGGAGT	7.06803	3.64207
545	chr1	33710601	33710751	151	5.91397	10.8301	8.52173	94	108	+	ACCACAAGGGGGGCA	4.41229	1.54212
546	chr1	33727453	33727645	193	7.30989	10.0465	7.75582	61	75	-	TGCACAAGGTGGAGC	4.22988	1.41794
547	chr1	33737893	33738082	190	7.69131	21.1128	18.6528	118	132	+	ACCAGAAGAGGGCGT	8	4.29585
547	chr1	33737893	33738082	190	7.69131	21.1128	18.6528	163	177	-	ACCACATGGTGGCTC	4.35754	1.52143
548	chr1	33739416	33739920	505	60.7795	165.253	161.591	112	126	+	GAATGTAGATGGCGC	3.29585	0.767004
548	chr1	33739416	33739920	505	60.7795	165.253	161.591	123	137	-	TCCAGCAGAGGGCGC	7.30803	3.81248
549	chr1	33741875	33742017	143	6.26394	8.51726	6.26134	60	74	-	ACCTCAGGGGGCAGC	3.2815	0.756962
549	chr1	33741875	33742017	143	6.26394	8.51726	6.26134	97	111	-	TCCTCCAGAGGCAAG	3.69897	1.01773
550	chr1	33742879	33743488	610	65.8166	206.603	202.278	28	42	-	ACCAGAAGGTAGAAT	4.65956	1.73993
550	chr1	33742879	33743488	610	65.8166	206.603	202.278	31	45	-	TACACCAGAAGGTAG	3.56225	0.931814
550	chr1	33742879	33743488	610	65.8166	206.603	202.278	145	159	-	GCCAGCAGGGGACGC	5.88273	2.71897
550	chr1	33742879	33743488	610	65.8166	206.603	202.278	158	172	+	GCCAAAAGGTGCATT	3.35164	0.79588
550	chr1	33742879	33743488	610	65.8166	206.603	202.278	491	505	+	ACCACATGGTGGCTC	4.35754	1.52143
550	chr1	33742879	33743488	610	65.8166	206.603	202.278	529	543	-	ACCAGAAGAGGGCAC	8.27327	4.36856
551	chr1	33749215	33749350	136	5.89431	14.5127	12.1376	73	87	+	GCCCGCAGAGGGCAG	5.83268	2.67778
551	chr1	33749215	33749350	136	5.89431	14.5127	12.1376	83	97	+	GGCAGAAGAGGGCGC	6.47625	3.18177
552	chr1	33757501	33757723	223	8.89062	10.8451	8.53503	5	19	+	GCCGGGGGAGGGGAG	3.65956	0.9914
552	chr1	33757501	33757723	223	8.89062	10.8451	8.53503	102	116	+	TCCAGCAGGCGGCTG	4.19723	1.39254
553	chr1	33810180	33810331	152	7.21552	10.9992	8.68558	11	25	-	ACCAGAAGAGGGCGT	8	4.29585
554	chr1	33846874	33847178	305	26.7308	100.111	97.0713	131	145	+	GCCACAGGGTGGCAT	5.2426	2.20066
555	chr1	33849376	33849680	305	7.23518	14.3721	11.9982	163	177	+	ACCACATGGTGACTC	3.2636	0.747147
555	chr1	33849376	33849680	305	7.23518	14.3721	11.9982	201	215	-	ACCAGAAGAGGGCAA	7.08831	3.64589
555	chr1	33849376	33849680	305	7.23518	14.3721	11.9982	218	232	+	GTCTGAAGATAGCAG	3.61618	0.966576
556	chr1	33875748	33876149	402	63.2489	182.273	178.369	132	146	-	GCCACTGGAGGGCGC	5.81248	2.65956
557	chr1	33883395	33883938	544	12.2133	20.9355	18.4784	479	493	+	GCAACCACATGGCGG	3.32514	0.782516
557	chr1	33883395	33883938	544	12.2133	20.9355	18.4784	482	496	+	ACCACATGGCGGCTC	3.49349	0.882729
558	chr1	33892613	33893358	746	47.9567	135.064	131.734	343	357	+	TCCACTAGGGGGCAG	6.16368	2.9393
559	chr1	33906939	33907073	135	5.56794	9.28013	7.00567	97	111	+	CTCGCCAGGTGGCAG	3.59346	0.950782
560	chr1	33907484	33907837	354	43.4583	157.488	153.921	76	90	-	TGCAGCAGGGTGAGC	3.41117	0.832683
560	chr1	33907484	33907837	354	43.4583	157.488	153.921	157	171	-	GACGTCAGGGGGCGC	3.74958	1.0511
560	chr1	33907484	33907837	354	43.4583	157.488	153.921	176	190	+	TCCAGCAGAAGGTCC	4.09691	1.3098
561	chr1	33936663	33936805	143	3.64118	5.22114	3.09	55	69	+	TACACTAGGGGGCAG	4.87615	1.91009
562	chr1	33944028	33944310	283	59.647	137.172	133.824	138	152	-	GCCACTAGGGGCAGT	4.76955	1.82681
563	chr1	33947957	33948209	253	17.5178	50.6433	47.9427	121	135	-	CCCACTAGGTGGCTG	4.64016	1.72354
564	chr1	33964691	33964978	288	28.5278	90.3282	87.3601	104	118	-	GACAGCAGGTGGTGC	4.72816	1.79317
564	chr1	33964691	33964978	288	28.5278	90.3282	87.3601	211	225	-	ACCATCACGGGGCGG	3.70997	1.02503
565	chr1	33966384	33966888	505	41.3703	115.887	112.727	31	45	+	CCCAGCAAAAGGCAG	3.79048	1.08092
565	chr1	33966384	33966888	505	41.3703	115.887	112.727	137	151	-	ACCACTAGGTGGCAC	6.12668	2.91721
566	chr1	34005567	34005984	418	38.2835	109.051	105.944	42	56	-	CCCAGAAAAGGGTGA	3.86967	1.13847
566	chr1	34005567	34005984	418	38.2835	109.051	105.944	253	267	+	TCCTGGTGGGGGAGC	3.52724	0.906578
566	chr1	34005567	34005984	418	38.2835	109.051	105.944	364	378	-	ACCAGAAGGAAGAAG	4.12901	1.33536
567	chr1	34011033	34011329	297	21.7606	68.8426	66.0202	136	150	+	GGCTCTGGGGGGCAG	3.51145	0.896196
567	chr1	34011033	34011329	297	21.7606	68.8426	66.0202	146	160	+	GGCAGAAGGGAGGGG	3.92445	1.18177
567	chr1	34011033	34011329	297	21.7606	68.8426	66.0202	219	233	-	CTCTGGAGGTGGCAG	3.4023	0.826814
567	chr1	34011033	34011329	297	21.7606	68.8426	66.0202	224	238	+	ACCTCCAGAGGCAGC	4.15181	1.35458
567	chr1	34011033	34011329	297	21.7606	68.8426	66.0202	268	282	-	GCAAGGAGGGGGACA	3.27984	0.756962
568	chr1	34049741	34049950	210	20.4512	63.6536	60.8663	64	78	-	ACCAGAAGAGGGCAC	8.27327	4.36856
569	chr1	34058526	34058710	185	5.28483	7.78162	5.54632	75	89	-	GGCAGCAGGGGGGGT	4.89279	1.92082
570	chr1	34061148	34061429	282	38.3897	118.709	115.525	162	176	-	GGCTGAAGGGAGAAC	3.59176	0.950782
570	chr1	34061148	34061429	282	38.3897	118.709	115.525	174	188	+	GCCACTTGGGAGCAT	4.24949	1.43415
571	chr1	34064532	34064784	253	8.80018	15.9749	13.5779	125	139	+	ACCAGAAGAGGGCAT	7.89279	4.29585
571	chr1	34064532	34064784	253	8.80018	15.9749	13.5779	163	177	-	ACCACATGGTAGCTC	3.45223	0.856985
572	chr1	34068265	34068717	453	55.8367	195.794	191.668	185	199	+	ACCTAAAGAGACCAC	3.29585	0.767004
572	chr1	34068265	34068717	453	55.8367	195.794	191.668	253	267	-	CCCAGTAGGTGGCGC	5.90658	2.73755
573	chr1	34072498	34072655	158	7.97836	10.0656	7.7732	66	80	-	GCCAGCAGGGGCTAC	5.1707	2.14026
574	chr1	34093645	34094019	375	50.4536	150.894	147.403	202	216	+	ACCTGAAGAGGGAGT	5.59346	2.48149
574	chr1	34093645	34094019	375	50.4536	150.894	147.403	215	229	-	TCCAGGAGATGTGAC	3.64782	0.982967
574	chr1	34093645	34094019	375	50.4536	150.894	147.403	282	296	-	TCTAGTAGAGGACGC	3.66354	0.995679
575	chr1	34097678	34097899	222	9.59841	30.0471	27.5013	118	132	+	CCCACAGGAGGGAGC	4.75449	1.81531
575	chr1	34097678	34097899	222	9.59841	30.0471	27.5013	200	214	-	AGCAGCAGGGACCGA	3.26761	0.74958
576	chr1	34109706	34109833	128	5.87858	7.14673	4.93163	39	53	-	CCCAGAAGAGGGAGA	5.62342	2.50585
577	chr1	34117772	34117973	202	16.3342	50.7502	48.0494	108	122	+	GGCACTAGATGGCAG	4.90309	1.93181
578	chr1	34118593	34118714	122	4.94273	10.0397	7.75005	55	69	+	ATCACTAGGGGGCAG	5.15927	2.13312
578	chr1	34118593	34118714	122	4.94273	10.0397	7.75005	79	93	+	CTCAGAGGAGGGAAA	3.47366	0.869666
579	chr1	34164716	34165171	456	53.3083	141.331	137.942	123	137	-	CCCAGGAGGGGGCGC	6.16558	2.9393
579	chr1	34164716	34165171	456	53.3083	141.331	137.942	329	343	-	GCCTGAGGGAGGAGA	3.30364	0.769551
580	chr1	34168404	34168710	307	5.08429	6.64948	4.45401	264	278	-	ATCTGAAGAGAGCAA	3.63078	0.974694
580	chr1	34168404	34168710	307	5.08429	6.64948	4.45401	281	295	+	ACCAGAAGAGGGCAT	7.89279	4.29585
581	chr1	34178253	34178384	132	4.69894	6.14487	3.97244	34	48	-	TCCACCAGGGCCCGT	3.44855	0.853872
581	chr1	34178253	34178384	132	4.69894	6.14487	3.97244	69	83	+	ACCACGAGGAGGAGC	4.53313	1.63639
582	chr1	34189971	34190471	501	64.5307	175.334	171.536	165	179	+	GCCTCCAGGGGGCGC	6.15739	2.93554
582	chr1	34189971	34190471	501	64.5307	175.334	171.536	338	352	-	ACCCCCAGGGACCAT	3.28567	0.759451
582	chr1	34189971	34190471	501	64.5307	175.334	171.536	444	458	+	GCCAGCAGAGCGACA	3.46218	0.863279
583	chr1	34201519	34201971	453	29.5345	93.8677	90.8749	128	142	+	ACCACCAGATGTCGC	5.08938	2.07624
584	chr1	34213371	34213562	192	5.43032	9.17705	6.90758	63	77	+	ATCACATGATGGCTC	3.49349	0.882729
584	chr1	34213371	34213562	192	5.43032	9.17705	6.90758	101	115	-	ACCAGAAGAGGGCAT	7.89279	4.29585
585	chr1	34217973	34218784	812	55.4907	179.599	175.736	206	220	-	GAAAGAAGAGGTCAT	3.57187	0.935542
585	chr1	34217973	34218784	812	55.4907	179.599	175.736	532	546	+	GCCAGCAGGTGGCGC	7.04383	3.6216
586	chr1	34290887	34291672	786	18.7839	53.9955	51.2737	117	131	-	GTCAGAAGAGGGAGC	5.63078	2.51145
586	chr1	34290887	34291672	786	18.7839	53.9955	51.2737	127	141	-	GCCTGCAGAGGTCAG	4.89963	1.92445
586	chr1	34290887	34291672	786	18.7839	53.9955	51.2737	621	635	-	TCCACCAGGGGTTTA	3.4023	0.826814
586	chr1	34290887	34291672	786	18.7839	53.9955	51.2737	680	694	+	GCCTGCAGATGTTGT	3.83565	1.1152
587	chr1	34302079	34302284	206	5.94936	13.483	11.1233	124	138	-	TCCACTAGAGGCCAC	5.13312	2.11238
588	chr1	34409984	34410197	214	24.2811	74.2341	71.3762	82	96	-	ACCACCAGAGGGCAG	7.03621	3.61979
589	chr1	34434844	34434959	116	5.72916	7.04984	4.83898	43	57	+	GCCGGCAGGTGTCTC	3.84771	1.12321
590	chr1	34441803	34442299	497	18.3317	48.7427	46.0557	51	65	+	GCCAGCTGAGGCCAT	4.66959	1.74715
590	chr1	34441803	34442299	497	18.3317	48.7427	46.0557	85	99	+	GCCTCCAGGTAGCAG	4.17198	1.37059
590	chr1	34441803	34442299	497	18.3317	48.7427	46.0557	366	380	+	GCCAGAAGGGGGTGT	6.71897	3.37161
591	chr1	34443201	34443407	207	11.883	26.8926	24.3745	102	116	+	GCCACTAGAGGTGCA	3.39794	0.823909
592	chr1	34459800	34459915	116	4.67141	7.06594	4.85491	82	96	+	ACCGGGAGGGGGCAA	4.95468	1.96658
593	chr1	34462881	34463346	466	36.3017	126.938	123.684	117	131	+	GCCACAAGGGGGCAG	7.33255	3.82681
593	chr1	34462881	34463346	466	36.3017	126.938	123.684	256	270	+	TCCAAGAGGAGGGAC	3.37779	0.812479
594	chr1	34472053	34472283	231	25.1069	77.6553	74.7748	105	119	-	GCCGGGATGTGGCAG	3.28316	0.759451
594	chr1	34472053	34472283	231	25.1069	77.6553	74.7748	118	132	+	GCCACCAGGAGGGGT	4.77469	1.82974
594	chr1	34472053	34472283	231	25.1069	77.6553	74.7748	121	135	+	ACCAGGAGGGGTTCT	3.59176	0.950782
595	chr1	34487436	34487722	287	28.0245	83.2191	80.3007	126	140	+	ACCTCATGGGGGTTC	3.4318	0.844664
595	chr1	34487436	34487722	287	28.0245	83.2191	80.3007	164	178	-	GCCAGAAGGGGGCAA	7.17587	3.7167
596	chr1	34511116	34511511	396	67.9714	220.717	216.101	102	116	+	ACCAACAGGGTGCAA	3.86967	1.13847
596	chr1	34511116	34511511	396	67.9714	220.717	216.101	137	151	+	GCCACTGGAGGGCGC	5.81248	2.65956
596	chr1	34511116	34511511	396	67.9714	220.717	216.101	247	261	+	ACCTGTAGAGGGGTA	3.86646	1.13787
597	chr1	34513166	34513342	177	6.8459	20.0009	17.5535	90	104	+	GCCACAGGAGGGAGC	5.41117	2.33819
598	chr1	34516061	34516299	239	9.04791	23.2332	20.7506	52	66	+	GCTAGGAGGTGGCTC	3.767	1.06399
598	chr1	34516061	34516299	239	9.04791	23.2332	20.7506	151	165	-	GCCAGAAGAGGGAGC	7.24718	3.77469
599	chr1	34518352	34518538	187	11.4583	26.4497	23.9361	78	92	+	GCCAGAAGAGGGAAG	6.8729	3.49349
599	chr1	34518352	34518538	187	11.4583	26.4497	23.9361	116	130	-	ACCACATGGTGGCTC	4.35754	1.52143
599	chr1	34518352	34518538	187	11.4583	26.4497	23.9361	118	132	+	GCCACCATGTGGTGC	3.79317	1.08197
600	chr1	34541046	34541516	471	31.6028	98.3631	95.3364	2	16	+	AACAGCAGATGAAGG	3.44612	0.853872
600	chr1	34541046	34541516	471	31.6028	98.3631	95.3364	329	343	+	GCCAGAAGAGGGAGC	7.24718	3.77469
600	chr1	34541046	34541516	471	31.6028	98.3631	95.3364	425	439	-	GCTAGGAGGTGGCTC	3.767	1.06399
601	chr1	34544021	34544225	205	6.46054	15.8988	13.5034	59	73	-	AGCAGGAGGAGGCTT	3.59176	0.950782
601	chr1	34544021	34544225	205	6.46054	15.8988	13.5034	62	76	-	ACCAGCAGGAGGAGG	5.0942	2.0804
601	chr1	34544021	34544225	205	6.46054	15.8988	13.5034	80	94	-	TGCAGGAGGAGGCAG	3.82391	1.10403
601	chr1	34544021	34544225	205	6.46054	15.8988	13.5034	83	97	-	CCCTGCAGGAGGAGG	3.84164	1.11976
601	chr1	34544021	34544225	205	6.46054	15.8988	13.5034	88	102	+	TCCTGCAGGGTGTGG	3.37469	0.809668
602	chr1	34574152	34574314	163	8.17104	14.8822	12.5019	30	44	+	ACCACATGGTGGCTC	4.35754	1.52143
602	chr1	34574152	34574314	163	8.17104	14.8822	12.5019	68	82	-	GCCAGGAGAGGGCAC	7.20273	3.73993
602	chr1	34574152	34574314	163	8.17104	14.8822	12.5019	85	99	+	GTCTGAAGAGAGCAA	3.76955	1.065
603	chr1	34584029	34584345	317	25.9051	71.403	68.5642	49	63	+	GCAAGCAGGTGGCAG	4.8729	1.90658
603	chr1	34584029	34584345	317	25.9051	71.403	68.5642	177	191	-	GCCTCTAGATGGCAG	5.17263	2.14146
603	chr1	34584029	34584345	317	25.9051	71.403	68.5642	190	204	+	GCAACCAGGAGGCTT	3.67572	1.00305
604	chr1	34602367	34602737	371	74.8841	283.88	277.608	188	202	-	ACCAGAGGGCAGCAG	3.33068	0.785156
604	chr1	34602367	34602737	371	74.8841	283.88	277.608	191	205	-	ACCACCAGAGGGCAG	7.03621	3.61979
604	chr1	34602367	34602737	371	74.8841	283.88	277.608	340	354	-	GCCAGTTGAGCGCGC	4.01773	1.24872
605	chr1	34641607	34641962	356	4.63995	7.00409	4.79455	49	63	+	ACCACATGGTGGCTC	4.35754	1.52143
605	chr1	34641607	34641962	356	4.63995	7.00409	4.79455	86	100	-	ACCAGAAGAGGGCGT	8	4.29585
606	chr1	34642410	34642829	420	75.7807	190.222	186.191	44	58	+	CTCAGTACAGGGCAG	3.53018	0.906578
606	chr1	34642410	34642829	420	75.7807	190.222	186.191	71	85	+	GCCTGAAGGTGCTGC	3.96658	1.21112
606	chr1	34642410	34642829	420	75.7807	190.222	186.191	226	240	+	GCCACACGAGGGCGC	5.61083	2.49621
606	chr1	34642410	34642829	420	75.7807	190.222	186.191	377	391	+	GCCTGGAGGAGGAAA	3.62709	0.970616
607	chr1	34664918	34665131	214	10.2236	21.633	19.1673	100	114	-	TCCAGGTGGGTGCGC	3.44129	0.850781
608	chr1	34700481	34701021	541	50.78	152.711	149.2	3	17	-	CCCTGCAGATGGGAG	4.05257	1.27572
608	chr1	34700481	34701021	541	50.78	152.711	149.2	31	45	+	ACAAGCAGTGGGCTC	3.56703	0.931814
608	chr1	34700481	34701021	541	50.78	152.711	149.2	59	73	+	ACCAGTGGGTGCCTG	3.30803	0.772113
608	chr1	34700481	34701021	541	50.78	152.711	149.2	289	303	-	ACCAGTAGACGCCAC	4.15366	1.35556
608	chr1	34700481	34701021	541	50.78	152.711	149.2	390	404	-	GCCACCAGAGGGCAC	7.70115	4.12436
609	chr1	34738171	34738797	627	56.2024	181.095	177.212	373	387	+	ACCACCAGAGGGCGC	7.40671	3.88606
610	chr1	34775548	34775884	337	24.2929	77.6451	74.7647	170	184	-	GCCTTTAGGGGGCGC	4.58336	1.67778
610	chr1	34775548	34775884	337	24.2929	77.6451	74.7647	243	257	+	TCCTGCTGAGGGTTT	3.29158	0.764472
611	chr1	34776214	34776789	576	23.2745	54.877	52.1482	402	416	+	GCCAGAAGAGGGCGC	9.36151	4.55284
612	chr1	34791827	34792040	214	9.61807	29.349	26.8094	114	128	+	GCCAGAAGAGGGCGG	8.32975	4.36856
612	chr1	34791827	34792040	214	9.61807	29.349	26.8094	134	148	-	GCATGCAGAGGGTCT	3.31158	0.774691
613	chr1	34795049	34795235	187	5.24551	10.6804	8.37511	137	151	+	ACCAGAAGAGGGCAG	7.68613	4.11748
614	chr1	34798498	34798788	291	20.8326	61.6738	58.8994	167	181	+	ACCACTAGGGGGAAA	5.34294	2.28316
614	chr1	34798498	34798788	291	20.8326	61.6738	58.8994	255	269	+	TACACGAGAGTGCAG	3.27246	0.752027
615	chr1	34808032	34808194	163	6.3937	8.28939	6.04248	104	118	+	ACCAGAAGAGGGCGT	8	4.29585
616	chr1	34812724	34812924	201	8.92994	23.2152	20.7332	27	41	+	GTCAGCTGGTGGTGT	3.51713	0.899629
616	chr1	34812724	34812924	201	8.92994	23.2152	20.7332	93	107	-	AGCAGAAGAGGAGGA	3.41005	0.829738
617	chr1	34843530	34843694	165	6.55492	8.61383	6.35393	44	58	+	GCCTACAGAGGTCAG	4.01412	1.24642
617	chr1	34843530	34843694	165	6.55492	8.61383	6.35393	54	68	+	GTCAGAAGAGGGAGT	5.49894	2.40894
618	chr1	34866939	34867782	844	76.1503	203.568	199.298	403	417	+	GCCAGAAGAGGGCAC	9.01592	4.55284
618	chr1	34866939	34867782	844	76.1503	203.568	199.298	533	547	-	GCCAGGGTGTGGCGC	3.31695	0.777284
619	chr1	34891592	34891847	256	28.7834	97.6137	94.5934	87	101	-	TACAGGAGAGAGAAG	3.39041	0.818156
619	chr1	34891592	34891847	256	28.7834	97.6137	94.5934	157	171	+	GCCACTGGGTGTCAG	3.75203	1.05355
620	chr1	34893861	34894100	240	15.5163	44.7391	42.0799	107	121	+	GCCAGTTGGGGGAGC	5.0655	2.05799
621	chr1	34896985	34897263	279	22.6886	66.4401	63.6341	125	139	-	GCCACTGGGTGGCAG	4.83863	1.87943
622	chr1	34912051	34912304	254	18.6463	46.133	43.4638	130	144	-	TCCAGGTGGGGGCAG	4.65365	1.73518
623	chr1	34930185	34930309	125	5.02924	8.18771	5.94266	13	27	-	GCCAGAAGATGTCCT	4.5784	1.67162
624	chr1	34961709	34961898	190	6.86949	16.462	14.0593	135	149	-	ACCAGCAGGTGGTGC	5.74958	2.60555
625	chr1	34966488	34966684	197	7.10935	17.418	15.0024	64	78	+	GCCAGCAGGTGAAGC	4.60555	1.69465
625	chr1	34966488	34966684	197	7.10935	17.418	15.0024	122	136	-	TCCTAGAGGTGGAGC	3.34775	0.793174
626	chr1	34988274	34988532	259	15.1388	44.5755	41.9177	123	137	+	ACCTGTGAGGGGCGC	3.34104	0.790485
627	chr1	35032679	35033143	465	26.2511	74.8537	71.992	43	57	-	AACAGTTGAGAGCAT	3.48678	0.879426
627	chr1	35032679	35033143	465	26.2511	74.8537	71.992	119	133	+	TCCAGCAGAGGGCAT	7.06803	3.64207
628	chr1	35130000	35130185	186	4.19562	11.7285	9.40092	85	99	-	TCCACCAGGGGCTAA	3.97062	1.21467
629	chr1	35204007	35204132	126	2.73679	6.51594	4.32442	14	28	-	GGCACCAGGTGGCAG	4.97062	1.97881
630	chr1	35220810	35220978	169	9.20913	29.1192	26.5813	69	83	-	TCCTGTAGGAGGCGC	4.54668	1.64782
630	chr1	35220810	35220978	169	9.20913	29.1192	26.5813	85	99	+	CCCAGCAAAAGGCTG	3.26761	0.74958
631	chr1	35259971	35260100	130	4.27426	6.84015	4.63992	34	48	-	GCCTCTGGGGGACAT	3.42597	0.841638
631	chr1	35259971	35260100	130	4.27426	6.84015	4.63992	71	85	+	ACCAGGACGTGGTGC	3.6073	0.958607
632	chr1	35266678	35266975	298	27.592	72.6327	69.7854	127	141	+	GCCTGCAGATGTTAC	3.89963	1.16115
632	chr1	35266678	35266975	298	27.592	72.6327	69.7854	151	165	-	GCCAGCGGAGGGCAG	6.05159	2.85387
633	chr1	35385364	35385890	527	70.5312	245.003	239.81	190	204	-	ACCAGCAGGGGGAGC	6.61083	3.28904
634	chr1	35388007	35388509	503	41.0361	172.639	168.878	115	129	-	CTCAGAAGGGGGTCA	3.45842	0.860121
634	chr1	35388007	35388509	503	41.0361	172.639	168.878	345	359	+	ACAGCAAGGGGGCAG	4.23136	1.42022
635	chr1	35392312	35392708	397	19.0985	64.8178	62.0229	297	311	+	ACCAGTAGAGGTCAC	5.7167	2.5784
635	chr1	35392312	35392708	397	19.0985	64.8178	62.0229	328	342	-	GCCAGCAGAGTATGG	3.48678	0.879426
636	chr1	35447378	35447795	418	21.2062	49.3108	46.6207	33	47	-	GCCAAAAGAAAGAAA	3.32606	0.782516
636	chr1	35447378	35447795	418	21.2062	49.3108	46.6207	90	104	-	GCTAGTAGGGGGTTG	3.70115	1.01909
636	chr1	35447378	35447795	418	21.2062	49.3108	46.6207	156	170	-	ACCACCAGAGGTCCC	4.67985	1.75696
636	chr1	35447378	35447795	418	21.2062	49.3108	46.6207	250	264	+	TCCACCAGCAGGAGC	3.51004	0.89279
636	chr1	35447378	35447795	418	21.2062	49.3108	46.6207	253	267	+	ACCAGCAGGAGCCCC	3.90309	1.16304
637	chr1	35464963	35465400	438	23.6756	87.3155	84.3685	187	201	-	GGCAGCAGAGACAGG	3.25571	0.742321
637	chr1	35464963	35465400	438	23.6756	87.3155	84.3685	318	332	-	AACAGTAGATGGCGC	5.2668	2.2204
638	chr1	35475937	35476174	238	10.7859	25.2194	22.717	146	160	+	GCCAGAAGAGGGTGT	6.8962	3.51004
639	chr1	35478328	35478765	438	37.3398	143.344	139.933	111	125	-	ACCAGAAGAGGGCAT	7.89279	4.29585
640	chr1	35495219	35495686	468	11.0848	36.1977	33.6016	188	202	+	GACAGTAGAAGGAGA	3.84466	1.12205
640	chr1	35495219	35495686	468	11.0848	36.1977	33.6016	319	333	-	GCCAGAGAGTGGCAG	3.81248	1.09474
641	chr1	35575651	35575816	166	8.01375	16.884	14.4752	91	105	-	CCCTGGTGGTGGCAG	3.33442	0.785156
642	chr1	35708251	35708459	209	8.76086	15.8988	13.5034	122	136	+	GCCAGTAGGGAGCAT	5.79588	2.64589
643	chr1	35715796	35716468	673	55.2941	166.197	162.521	337	351	-	TCCACTAGATGGCGT	5.77989	2.63078
643	chr1	35715796	35716468	673	55.2941	166.197	162.521	466	480	-	ACCACTAGGGGCACC	3.8729	1.14086
644	chr1	35726688	35726968	281	47.2253	159.708	156.113	108	122	+	ACCAGCAGGGGGAGC	6.61083	3.28904
645	chr1	35765602	35765930	329	27.3403	75.6022	72.7355	82	96	+	ACCTGCAGGTGATGG	3.4389	0.850781
645	chr1	35765602	35765930	329	27.3403	75.6022	72.7355	113	127	+	TCCTGAAGGCAGCAT	3.31247	0.774691
645	chr1	35765602	35765930	329	27.3403	75.6022	72.7355	145	159	-	GCCTCTAGGCAGCAT	3.26922	0.74958
645	chr1	35765602	35765930	329	27.3403	75.6022	72.7355	172	186	-	GCCACCAGCTGGGGA	3.6038	0.958607
645	chr1	35765602	35765930	329	27.3403	75.6022	72.7355	174	188	+	CCCAGCTGGTGGCAC	4.69037	1.76447
645	chr1	35765602	35765930	329	27.3403	75.6022	72.7355	235	249	+	ATCACTAGAGGCGGG	3.3851	0.815309
646	chr1	35783570	35783723	154	6.0516	10.0818	7.78775	19	33	+	AACAACAGGTGGTGT	3.64016	0.978811
646	chr1	35783570	35783723	154	6.0516	10.0818	7.78775	55	69	+	TCCAGCAGAGGTCGC	5.60206	2.48945
647	chr1	35839462	35839912	451	74.3297	191.82	187.765	126	140	+	GCCTGAAGGGGGCAC	6.61979	3.29757
647	chr1	35839462	35839912	451	74.3297	191.82	187.765	225	239	+	TCCAGGAGGGGGCGC	6.35853	3.08513
648	chr1	35846572	35846903	332	41.5394	134.625	131.299	61	75	+	GGCAGAGGAGGTCTC	3.4023	0.826814
648	chr1	35846572	35846903	332	41.5394	134.625	131.299	151	165	-	GGCGCTAGAGGGGAA	3.42829	0.841638
648	chr1	35846572	35846903	332	41.5394	134.625	131.299	161	175	-	GTCTGTAGAGGGCGC	5.01773	2.02136
649	chr1	35915099	35915304	206	11.3561	25.1566	22.6553	29	43	-	GCCACCATGTGGCTG	3.66354	0.995679
649	chr1	35915099	35915304	206	11.3561	25.1566	22.6553	31	45	+	GCCACATGGTGGCTC	4.51713	1.62525
649	chr1	35915099	35915304	206	11.3561	25.1566	22.6553	69	83	-	GCCAGAAGAGGGCAT	8.54516	4.55284
649	chr1	35915099	35915304	206	11.3561	25.1566	22.6553	86	100	+	GTCTGAAGATAGCAA	3.35853	0.798603
650	chr1	36008041	36008169	129	7.02678	10.7119	8.40617	89	103	+	ACCAGAAGAGGGCGT	8	4.29585
651	chr1	36010248	36010634	387	26.9707	88.4039	85.4493	8	22	+	ACAAGAAGAGTGCTT	3.43063	0.844664
651	chr1	36010248	36010634	387	26.9707	88.4039	85.4493	19	33	-	GCCAGAAGAGTAAGC	3.82391	1.10403
651	chr1	36010248	36010634	387	26.9707	88.4039	85.4493	98	112	-	GCCAATAGAGGGCAG	6.01233	2.82391
652	chr1	36022805	36022937	133	7.90758	10.8451	8.53503	43	57	-	TCCTGTAGGGGGATT	4.13787	1.34294
653	chr1	36064778	36065321	544	73.9011	206.779	202.452	121	135	-	GCAGGCAGGGAGCAG	3.56864	0.935542
653	chr1	36064778	36065321	544	73.9011	206.779	202.452	287	301	-	GACACGCGGGGGCAC	3.76955	1.065
654	chr1	36068610	36068987	378	4.11304	4.02192	1.97073	343	357	-	GGCCGAAGGTGGTGC	3.68403	1.007
654	chr1	36068610	36068987	378	4.11304	4.02192	1.97073	356	370	-	TGCACTAGGTGGCGG	4.36251	1.52143
655	chr1	36103886	36104175	290	8.13958	15.7977	13.4036	260	274	+	GCCACGGGAGGACCC	3.34582	0.793174
656	chr1	36106988	36107133	146	6.49593	8.90281	6.63725	18	32	+	ACCACATGGTGGCTC	4.35754	1.52143
656	chr1	36106988	36107133	146	6.49593	8.90281	6.63725	56	70	-	ACCAGAAGAGGGCAT	7.89279	4.29585
657	chr1	36134646	36134940	295	84.6988	265.205	259.466	15	29	+	AAAAGCAGGTGGCAG	3.71897	1.03105
657	chr1	36134646	36134940	295	84.6988	265.205	259.466	154	168	-	GCCACAAGAGGGCAT	7.73283	4.15366
658	chr1	36145070	36145522	453	36.8129	103.193	100.13	164	178	+	GCCAGAAGAGGGCAT	8.54516	4.55284
658	chr1	36145070	36145522	453	36.8129	103.193	100.13	422	436	-	ACCTACAGAGTGCAT	3.5817	0.943095
659	chr1	36149491	36149778	288	45.2513	126.197	122.948	113	127	-	ACCAGGAGAGGGAGT	5.91009	2.73993
660	chr1	36150262	36150640	379	5.16686	6.00967	3.84155	20	34	+	TGCCGCAGAGGGCGC	4.35556	1.51999
660	chr1	36150262	36150640	379	5.16686	6.00967	3.84155	229	243	-	GCCACCATGTGGCTG	3.66354	0.995679
660	chr1	36150262	36150640	379	5.16686	6.00967	3.84155	231	245	+	GCCACATGGTGGCTC	4.51713	1.62525
660	chr1	36150262	36150640	379	5.16686	6.00967	3.84155	269	283	-	ACCAGAAGAGGGCAT	7.89279	4.29585
660	chr1	36150262	36150640	379	5.16686	6.00967	3.84155	286	300	+	GTCTGAAGAGAGCAA	3.76955	1.065
661	chr1	36224545	36225006	462	20.3647	47.1575	44.481	308	322	+	AACAGAAGAGGGAGC	5.47496	2.39254
662	chr1	36248414	36248568	155	8.49347	8.30942	6.06132	16	30	+	CCCACATGGTGGCTC	3.96658	1.21042
662	chr1	36248414	36248568	155	8.49347	8.30942	6.06132	58	72	-	ACCAGAAGAGGGCAT	7.89279	4.29585
663	chr1	36252869	36253370	502	66.1704	185.324	181.376	138	152	-	GCCTCTAGGGGGCTC	5.09637	2.08197
663	chr1	36252869	36253370	502	66.1704	185.324	181.376	141	155	+	CCCCCTAGAGGCCAG	3.66555	0.995679
663	chr1	36252869	36253370	502	66.1704	185.324	181.376	187	201	+	CCCAGCACAGGGTTC	3.5986	0.954677
664	chr1	36254591	36255203	613	60.8935	175.812	172.006	191	205	-	TGCGGCAGAAGGAGC	3.284	0.759451
664	chr1	36254591	36255203	613	60.8935	175.812	172.006	222	236	-	GCCAGGAGGCGGCGC	5.04964	2.04672
664	chr1	36254591	36255203	613	60.8935	175.812	172.006	471	485	+	ACCACATGAGGCTGG	3.70997	1.02595
664	chr1	36254591	36255203	613	60.8935	175.812	172.006	586	600	-	GCCAGGTGGGGCCCG	3.31605	0.777284
665	chr1	36256029	36256811	783	34.1076	97.4455	94.426	68	82	-	GCCCGGAGTGGGAGC	3.53165	0.910095
665	chr1	36256029	36256811	783	34.1076	97.4455	94.426	97	111	-	AAGAGCAGGGGGAGC	3.55284	0.924453
665	chr1	36256029	36256811	783	34.1076	97.4455	94.426	406	420	+	GCCAGAAGAGGGCAC	9.01592	4.55284
665	chr1	36256029	36256811	783	34.1076	97.4455	94.426	446	460	+	GCCACCACATGGTTG	3.33536	0.787812
666	chr1	36277250	36277853	604	74.4791	203.197	198.937	206	220	-	GACAGCAGAGGGCGC	6.35556	3.0846
666	chr1	36277250	36277853	604	74.4791	203.197	198.937	313	327	-	AACAGGAGGAGGTGT	3.59688	0.954677
666	chr1	36277250	36277853	604	74.4791	203.197	198.937	511	525	+	TCCAGCACAGGCAGG	3.29328	0.764472
667	chr1	36279229	36279761	533	63.6106	187.871	183.882	159	173	-	GCCACCAGGGGGCAG	7.13549	3.68403
667	chr1	36279229	36279761	533	63.6106	187.871	183.882	161	175	+	GCCCCCTGGTGGCGA	3.49621	0.886057
667	chr1	36279229	36279761	533	63.6106	187.871	183.882	518	532	-	ACCAGAAGAGGGTGT	6.63827	3.31069
668	chr1	36288322	36288479	158	5.92184	8.49925	6.24666	15	29	+	ACCACATGGTGGCTC	4.35754	1.52143
668	chr1	36288322	36288479	158	5.92184	8.49925	6.24666	53	67	-	ACCAGAAGAGGGCAT	7.89279	4.29585
669	chr1	36310592	36310858	267	8.0688	11.634	9.30863	197	211	+	ACCAGAAGAGGGCAT	7.89279	4.29585
669	chr1	36310592	36310858	267	8.0688	11.634	9.30863	235	249	-	ACCACATGGTGGCTC	4.35754	1.52143
670	chr1	36321696	36322298	603	40.285	137.096	133.748	266	280	-	ACCTGCAGAGGGCTC	5.49485	2.4045
671	chr1	36324060	36324347	288	33.6908	112.844	109.707	156	170	+	GACACTAGGTGGCAG	4.82681	1.86967
672	chr1	36325366	36325544	179	8.37158	19.6944	17.2504	70	84	+	GCCACTGGGTGGCAG	4.83863	1.87943
672	chr1	36325366	36325544	179	8.37158	19.6944	17.2504	121	135	+	GACAACTGGGGGAGG	3.25337	0.742321
672	chr1	36325366	36325544	179	8.37158	19.6944	17.2504	154	168	+	GCAGGGAGAGGGAGA	3.37779	0.812479
673	chr1	36349086	36349282	197	8.61144	16.2252	13.8252	87	101	+	ACCAGCAGGTGCCTG	4.34969	1.5157
674	chr1	36371706	36371919	214	7.36494	10.1507	7.85425	51	65	+	ACCACATGGTGGCTC	4.35754	1.52143
674	chr1	36371706	36371919	214	7.36494	10.1507	7.85425	89	103	-	ACCAGCAGAGGGCAT	7.6038	4.04721
674	chr1	36371706	36371919	214	7.36494	10.1507	7.85425	173	187	-	CACGGGAGGGGGAGG	3.36151	0.801343
675	chr1	36412723	36412870	148	5.159	6.97571	4.76819	82	96	-	ACCACCAGGGGCTGT	4.66756	1.74473
675	chr1	36412723	36412870	148	5.159	6.97571	4.76819	123	137	+	GCCAGCAGATTGTGG	4.15181	1.35458
676	chr1	36444892	36445215	324	7.01891	5.75423	3.59466	64	78	-	GGCGGGAGGGGGCGC	4.55129	1.64975
676	chr1	36444892	36445215	324	7.01891	5.75423	3.59466	244	258	+	CCCAACAGAAGGAGA	3.61798	0.966576
676	chr1	36444892	36445215	324	7.01891	5.75423	3.59466	309	323	-	CCCTCCTGGTGGCAG	3.53611	0.91364
677	chr1	36454442	36454797	356	62.4506	198.213	194.047	155	169	+	GCCTGTGGAGGCCAG	3.77469	1.06753
677	chr1	36454442	36454797	356	62.4506	198.213	194.047	165	179	+	GCCAGAAGAGGGAGC	7.24718	3.77469
677	chr1	36454442	36454797	356	62.4506	198.213	194.047	216	230	+	ACCACCAGGTGGGTC	4.50031	1.61083
678	chr1	36471682	36472115	434	22.0005	77.8936	75.0118	13	27	+	GGCGCCGGGGGGCGG	3.66354	0.995679
678	chr1	36471682	36472115	434	22.0005	77.8936	75.0118	61	75	-	GCCAGGAGGAGGCGC	5.6517	2.52724
678	chr1	36471682	36472115	434	22.0005	77.8936	75.0118	123	137	+	CCCAGCAGAGCGTGA	3.61979	0.966576
678	chr1	36471682	36472115	434	22.0005	77.8936	75.0118	312	326	-	GGCAGTTGGTGGAGT	3.46597	0.866461
679	chr1	36488777	36488920	144	7.69918	13.337	10.9796	61	75	-	CCCAGGAGAGGGCGT	6.16813	2.9431
680	chr1	36492469	36492781	313	20.8837	54.8083	52.0796	145	159	-	GCCAGCAGGAGGAGC	5.49894	2.40894
680	chr1	36492469	36492781	313	20.8837	54.8083	52.0796	250	264	-	ACCTACAGATGGCTG	3.86646	1.13787
681	chr1	36496838	36497046	209	12.5593	32.5407	29.9735	108	122	-	GCCAGCAGAGGGTGT	6.70553	3.36151
682	chr1	36501340	36501846	507	74.8251	216.106	211.584	6	20	-	ACCTGGAGGGGTCAC	4.31785	1.48945
682	chr1	36501340	36501846	507	74.8251	216.106	211.584	139	153	-	AGCAACAGGTGGCGC	4.33819	1.50585
682	chr1	36501340	36501846	507	74.8251	216.106	211.584	281	295	+	TCCTGGAGGGGCCAT	3.97881	1.2204
682	chr1	36501340	36501846	507	74.8251	216.106	211.584	312	326	+	TCCAGGAGAAAGAAT	3.51713	0.899629
682	chr1	36501340	36501846	507	74.8251	216.106	211.584	460	474	+	TCTACAGGATGGCAT	3.37469	0.809668
683	chr1	36511316	36512074	759	68.5376	205.626	201.318	140	154	+	AGCTCCAGGGGGAAT	3.94692	1.19723
683	chr1	36511316	36512074	759	68.5376	205.626	201.318	158	172	-	GACGCAAGAGGGCGT	4.98297	1.9914
683	chr1	36511316	36512074	759	68.5376	205.626	201.318	575	589	+	CCCAGAAGGGGTAGC	4.76955	1.82681
683	chr1	36511316	36512074	759	68.5376	205.626	201.318	714	728	+	CACGGAAGAGGACAG	3.36856	0.8041
684	chr1	36512631	36512755	125	3.50749	8.94403	6.67791	71	85	-	ACCGCCAGGCGGCTG	3.50169	0.88941
685	chr1	36513645	36514042	398	57.4017	155.475	151.931	255	269	+	GCCAGAAGAAGGCGC	6.65365	3.32514
685	chr1	36513645	36514042	398	57.4017	155.475	151.931	298	312	-	ACCAGCAGGGTGGCT	3.48149	0.876148
685	chr1	36513645	36514042	398	57.4017	155.475	151.931	327	341	-	ACCAGAGGATGCAGG	3.68403	1.007
685	chr1	36513645	36514042	398	57.4017	155.475	151.931	330	344	-	AGCACCAGAGGATGC	3.70553	1.02273
686	chr1	36533235	36533469	235	11.0022	25.7892	23.282	18	32	+	GCCCCAAGAGGCTGA	3.56067	0.928118
686	chr1	36533235	36533469	235	11.0022	25.7892	23.282	97	111	-	GCCACCAGGGAGGGA	4.31247	1.48545
687	chr1	36545919	36546126	208	26.2472	69.8169	66.9887	96	110	+	CGCAATAGGAGGCGC	3.41454	0.832683
688	chr1	36547090	36547579	490	67.8495	185.859	181.9	56	70	+	AGCAGCAGGAGCCAT	3.6073	0.958607
688	chr1	36547090	36547579	490	67.8495	185.859	181.9	295	309	+	ACCACGGGAGGGCGC	5.22915	2.18977
688	chr1	36547090	36547579	490	67.8495	185.859	181.9	363	377	+	CCCGGGAGGAGGCAG	3.90309	1.16431
689	chr1	36551911	36552102	192	8.39124	15.2815	12.8951	105	119	+	ACAAGTAGGGGGCGG	5.10073	2.08513
689	chr1	36551911	36552102	192	8.39124	15.2815	12.8951	144	158	+	TCCATCAGGGGGTGC	4.43063	1.55909
690	chr1	36557035	36557594	560	88.7568	219.359	214.77	216	230	-	GCCGACAGGGGGCGT	5.1549	2.1296
691	chr1	36595728	36595862	135	6.31112	12.3723	10.033	63	77	-	ACCGGAAGGAGCCCC	3.28735	0.761954
691	chr1	36595728	36595862	135	6.31112	12.3723	10.033	66	80	-	GCCACCGGAAGGAGC	4.25727	1.44009
691	chr1	36595728	36595862	135	6.31112	12.3723	10.033	78	92	+	GGCAGCAGGGGGCAG	5.83565	2.67985
692	chr1	36616030	36616289	260	39.4239	114.149	111.003	135	149	-	GCCAGAAGAGGGCGT	8.82681	4.55284
693	chr1	36634978	36635502	525	64.0392	207.764	203.418	60	74	-	TACAGAGGATGGTGG	3.40894	0.829738
693	chr1	36634978	36635502	525	64.0392	207.764	203.418	157	171	-	GCCGCTAGGTGGCAG	5.03058	2.03245
693	chr1	36634978	36635502	525	64.0392	207.764	203.418	202	216	+	TGCAGCAGAGGCTGA	3.37366	0.809668
693	chr1	36634978	36635502	525	64.0392	207.764	203.418	340	354	+	CTCAGCAGAGGCCTC	3.70333	1.02136
693	chr1	36634978	36635502	525	64.0392	207.764	203.418	357	371	+	ACCAGTAGGGCTCAA	3.36151	0.801343
694	chr1	36664535	36664880	346	13.043	31.2012	28.6465	88	102	-	ACCACAAGAGGGCAG	7.23582	3.767
695	chr1	36678078	36678283	206	9.73997	16.0573	13.6596	129	143	+	ACCAGAAGAGGGCAT	7.89279	4.29585
695	chr1	36678078	36678283	206	9.73997	16.0573	13.6596	167	181	-	ACCACACGGTGGCTC	4.07212	1.29158
696	chr1	36683723	36684843	1121	62.3209	177.906	174.069	73	87	+	GTCTCTGGAGGGAGC	3.29073	0.761954
696	chr1	36683723	36684843	1121	62.3209	177.906	174.069	542	556	+	CCCGCTAGAGGGTGC	4.5376	1.64016
696	chr1	36683723	36684843	1121	62.3209	177.906	174.069	596	610	-	CCCAGCAGGTGGCCC	5.04383	2.04144
696	chr1	36683723	36684843	1121	62.3209	177.906	174.069	657	671	-	GCCAGTAGAAACAGC	3.36151	0.801343
696	chr1	36683723	36684843	1121	62.3209	177.906	174.069	1032	1046	+	CCCAGAAGAGGGCGT	7.10624	3.65956
697	chr1	36689171	36689332	162	6.01228	6.70992	4.51299	55	69	+	TCCACCAGGGGGATA	4.50724	1.61798
698	chr1	36708070	36708432	363	12.7245	18.4845	16.0548	31	45	+	AACACCACAGGGGAC	3.26922	0.74958
699	chr1	36709326	36709623	298	18.375	43.3239	40.6759	78	92	-	ACCACCTGGTGGCCT	3.96257	1.20971
699	chr1	36709326	36709623	298	18.375	43.3239	40.6759	80	94	+	GCCACCAGGTGGTGG	5.44009	2.36251
699	chr1	36709326	36709623	298	18.375	43.3239	40.6759	83	97	+	ACCAGGTGGTGGCTG	3.84771	1.12436
699	chr1	36709326	36709623	298	18.375	43.3239	40.6759	182	196	+	GCCAGCAGTGTGCAA	3.68825	1.01011
699	chr1	36709326	36709623	298	18.375	43.3239	40.6759	216	230	-	GCCGCCTGATGGAGG	3.62342	0.966576
700	chr1	36737133	36737743	611	54.1931	172.845	169.079	41	55	+	GGCAGATGATAGCAC	3.49894	0.886057
700	chr1	36737133	36737743	611	54.1931	172.845	169.079	76	90	-	GCCTCCATGGGGCAG	3.92082	1.17718
700	chr1	36737133	36737743	611	54.1931	172.845	169.079	78	92	+	GCCCCATGGAGGCAT	3.50585	0.88941
700	chr1	36737133	36737743	611	54.1931	172.845	169.079	173	187	+	GCCAACAGAGTGAGC	4.05061	1.27491
700	chr1	36737133	36737743	611	54.1931	172.845	169.079	368	382	+	TCCAGCAGGGGGCAG	6.75696	3.4045
701	chr1	36744494	36744937	444	67.5742	184.298	180.365	19	33	+	GCCTCCAGGGAGAGT	4.17718	1.37469
701	chr1	36744494	36744937	444	67.5742	184.298	180.365	102	116	-	GTCACCAGGAGGACT	3.27984	0.756962
701	chr1	36744494	36744937	444	67.5742	184.298	180.365	291	305	-	GCCAGAAGAGGGCAC	9.01592	4.55284
702	chr1	36746440	36746829	390	60.7126	196.111	191.981	55	69	+	GCCGGTGGAGGGGCC	3.37779	0.812479
702	chr1	36746440	36746829	390	60.7126	196.111	191.981	214	228	-	ATCGCTAGGGGGCGC	4.47496	1.59176
703	chr1	36784649	36785012	364	50.4339	135.883	132.545	172	186	-	GCCACCTTGTGGCAT	3.2993	0.767004
703	chr1	36784649	36785012	364	50.4339	135.883	132.545	174	188	+	GCCACAAGGTGGCGC	6.85387	3.48017
703	chr1	36784649	36785012	364	50.4339	135.883	132.545	247	261	-	GCCAGAAGCTGCCAG	3.97469	1.21824
703	chr1	36784649	36785012	364	50.4339	135.883	132.545	312	326	+	GCCTGCAGAGGGTTC	4.86967	1.90309
704	chr1	36786285	36787216	932	75.0139	192.167	188.103	47	61	-	GCCTGCAGATCGCCC	3.27819	0.756962
704	chr1	36786285	36787216	932	75.0139	192.167	188.103	71	85	-	GCCACCAGAGTCCTG	3.45593	0.860121
704	chr1	36786285	36787216	932	75.0139	192.167	188.103	293	307	+	GCCAGACGAGGGCGC	5.90658	2.73755
704	chr1	36786285	36787216	932	75.0139	192.167	188.103	344	358	+	GCCACCAGATATGGG	3.27084	0.752027
704	chr1	36786285	36787216	932	75.0139	192.167	188.103	657	671	-	ACGTGAAGGGAGCAC	3.44129	0.850781
704	chr1	36786285	36787216	932	75.0139	192.167	188.103	740	754	+	GCCGACAGAGGACTT	3.41117	0.832683
704	chr1	36786285	36787216	932	75.0139	192.167	188.103	836	850	+	ACCAGAAGAGGGCAT	7.89279	4.29585
704	chr1	36786285	36787216	932	75.0139	192.167	188.103	874	888	-	ACCACAAGGTGGCTC	5.64782	2.52578
705	chr1	36791094	36791479	386	5.76848	13.9467	11.5803	48	62	+	ACCACCAGGGGAGTT	3.6968	1.01682
705	chr1	36791094	36791479	386	5.76848	13.9467	11.5803	254	268	+	ACCACATGGTGGCTC	4.35754	1.52143
705	chr1	36791094	36791479	386	5.76848	13.9467	11.5803	292	306	-	TCCAGAAGAGGGCGT	7.32239	3.82681
706	chr1	36822008	36822209	202	9.36248	12.6867	10.3413	94	108	+	TCCAGAAGAGGGCGA	6.66354	3.33161
706	chr1	36822008	36822209	202	9.36248	12.6867	10.3413	132	146	-	ACCACATGGTGGCTC	4.35754	1.52143
707	chr1	36823643	36823873	231	9.19733	22.4631	19.9893	97	111	+	ACCGGAAGGGGGCAC	6.35067	3.08092
707	chr1	36823643	36823873	231	9.19733	22.4631	19.9893	145	159	-	CCTACAAGGTGGCTC	3.5867	0.946922
708	chr1	36824765	36824990	226	19.071	44.5202	41.8633	107	121	+	TACTGAAGGGGGAGC	4.15552	1.35754
708	chr1	36824765	36824990	226	19.071	44.5202	41.8633	118	132	-	ACCACCAGAGTGCTC	4.46218	1.5817
709	chr1	36833199	36833340	142	8.67435	19.6944	17.2504	58	72	-	TCCTGAAGGTGGAGC	4.6925	1.767
710	chr1	36847907	36848365	459	38.8301	118.709	115.525	129	143	-	ACCAAAATGGGGTAC	3.58336	0.943095
710	chr1	36847907	36848365	459	38.8301	118.709	115.525	164	178	+	AACACTAGTGGGCAC	4.08778	1.30364
710	chr1	36847907	36848365	459	38.8301	118.709	115.525	316	330	+	CCCAGAAGAGGGCGT	7.10624	3.65956
711	chr1	36904184	36904363	180	13.7744	39.0763	36.4588	87	101	+	ACCACTGAGTGGCAG	3.26201	0.747147
712	chr1	36912329	36912502	174	8.35585	14.3721	11.9982	93	107	+	GCCTGCAGAGGCCAG	4.93554	1.95468
712	chr1	36912329	36912502	174	8.35585	14.3721	11.9982	103	117	+	GCCAGATGAGGGCAT	6.1343	2.92082
713	chr1	36929814	36930292	479	19.0395	39.3861	36.7667	367	381	+	CACACCAGGTGGCTC	3.97062	1.21467
713	chr1	36929814	36930292	479	19.0395	39.3861	36.7667	409	423	-	GCCACAGGGTGTCTG	3.45346	0.856985
714	chr1	36933134	36933397	264	9.97197	20.8855	18.4287	80	94	+	ACCACATGGTGACTC	3.2636	0.747147
714	chr1	36933134	36933397	264	9.97197	20.8855	18.4287	112	126	-	ACCAGAAGGGGGCAC	7.8729	4.27901
714	chr1	36933134	36933397	264	9.97197	20.8855	18.4287	115	129	-	CACACCAGAAGGGGG	3.32514	0.782516
715	chr1	36944015	36944269	255	11.3718	18.1139	15.6886	3	17	-	GCAGGGAGATGGCAG	3.6968	1.01682
715	chr1	36944015	36944269	255	11.3718	18.1139	15.6886	67	81	-	GCCAGTAGTAGGAAT	3.8729	1.14086
716	chr1	37040598	37040879	282	8.9496	11.8634	9.53329	186	200	+	ACCAGAAGAGGGCAT	7.89279	4.29585
716	chr1	37040598	37040879	282	8.9496	11.8634	9.53329	224	238	-	ACCACATGGTGGCTC	4.35754	1.52143
717	chr1	37048332	37048594	263	8.06487	12.9063	10.5576	121	135	+	ACCAGAAGAGGGCAC	8.27327	4.36856
717	chr1	37048332	37048594	263	8.06487	12.9063	10.5576	159	173	-	ACCACATGGTGGCTC	4.35754	1.52143
718	chr1	37097661	37097816	156	3.96755	5.5145	3.36686	72	86	-	ACCTGAAGGGGGTTG	4.51713	1.62525
718	chr1	37097661	37097816	156	3.96755	5.5145	3.36686	75	89	-	ACCACCTGAAGGGGG	3.56384	0.931814
718	chr1	37097661	37097816	156	3.96755	5.5145	3.36686	110	124	+	CTCAGAAGGGGAAGC	3.63639	0.978811
719	chr1	37098798	37099020	223	10.204	16.6798	14.2731	79	93	+	GCCCTCAGAGGCCAG	3.33724	0.787812
719	chr1	37098798	37099020	223	10.204	16.6798	14.2731	89	103	+	GCCAGAAGAGGGCAT	8.54516	4.55284
720	chr1	37110944	37111217	274	11.0219	17.5119	15.0947	140	154	+	ACCAGAAGAGGGCGT	8	4.29585
720	chr1	37110944	37111217	274	11.0219	17.5119	15.0947	178	192	-	ACCACATGTTGGCTC	3.26201	0.747147
721	chr1	37132538	37132732	195	11.7021	23.2763	20.7933	99	113	-	CCCAGTAGATGGCCC	4.97881	1.9914
722	chr1	37151982	37152206	225	23.416	78.3594	75.4732	91	105	-	GCCAGAAGAGGGTGT	6.8962	3.51004
723	chr1	37175517	37175683	167	5.72916	12.5713	10.2282	67	81	+	GCCTGTTGGGGGCGC	4.8041	1.85387
723	chr1	37175517	37175683	167	5.72916	12.5713	10.2282	115	129	-	CTCAGAAGGGAGCAG	4.19044	1.38616
724	chr1	37194607	37195094	488	58.314	161.365	157.749	139	153	+	GCCACTAGGGGGAGA	5.5817	2.47108
725	chr1	37211882	37212042	161	8.1671	19.6944	17.2504	71	85	-	ACCAGCAGAGGGCAC	7.85699	4.266
726	chr1	37236179	37236371	193	5.86286	13.1365	10.7844	28	42	+	CCCACATGGTGGCTC	3.96658	1.21042
726	chr1	37236179	37236371	193	5.86286	13.1365	10.7844	77	91	-	GCCAGAAGAGGGCAA	7.35655	3.84771
727	chr1	37245777	37245941	165	7.91151	17.7346	15.3149	98	112	+	ACCAGCAGGTGGATT	4.9431	1.96257
728	chr1	37250425	37251215	791	40.7215	129.368	126.091	86	100	-	CCCATCTGGTGGCAG	3.28904	0.761954
728	chr1	37250425	37251215	791	40.7215	129.368	126.091	88	102	+	GCCACCAGATGGGGA	4.96658	1.97881
728	chr1	37250425	37251215	791	40.7215	129.368	126.091	91	105	+	ACCAGATGGGGATGT	3.74232	1.04672
728	chr1	37250425	37251215	791	40.7215	129.368	126.091	435	449	-	ACCAGCAGAGGGCGC	7.96257	4.29585
728	chr1	37250425	37251215	791	40.7215	129.368	126.091	746	760	+	ACCAGCTGAGGCTTG	3.25493	0.742321
729	chr1	37254813	37254979	167	6.83017	19.6424	17.1996	61	75	-	ACCACAAGGGGGAGG	6.16813	2.9431
729	chr1	37254813	37254979	167	6.83017	19.6424	17.1996	120	134	+	GCCACTAGAGGATGC	4.71897	1.78781
730	chr1	37258163	37258767	605	38.0083	128.684	125.415	473	487	+	TCCAGAAGAGGGCAT	7.27491	3.79588
731	chr1	37272253	37273392	1140	45.5541	160.203	156.603	283	297	-	ACCACTGGTGGGGAC	3.3279	0.782516
731	chr1	37272253	37273392	1140	45.5541	160.203	156.603	408	422	+	ACCAGCAGATGGCAG	6.60206	3.284
731	chr1	37272253	37273392	1140	45.5541	160.203	156.603	840	854	-	ACCAGACCAGGGCGC	3.98716	1.22548
731	chr1	37272253	37273392	1140	45.5541	160.203	156.603	1062	1076	-	CCCAGCAGATGGCAG	5.98297	2.7986
732	chr1	37329237	37329477	241	10.4281	30.5259	27.9764	94	108	+	GCCAGAAGAGGGCCT	6.62525	3.30277
732	chr1	37329237	37329477	241	10.4281	30.5259	27.9764	105	119	+	GCCTGGAGCTGGAGT	3.28567	0.759451
732	chr1	37329237	37329477	241	10.4281	30.5259	27.9764	170	184	+	TCCTCGAGGAGGAGT	3.42251	0.838632
733	chr1	37383421	37383626	206	9.76749	30.5512	28.0008	180	194	-	CCCACCACAGGGAGC	4.07883	1.29585
734	chr1	37398082	37398380	299	3.24403	6.27716	4.09683	149	163	-	GCCACAAGAAGGGAT	4.97881	1.9914
735	chr1	37401722	37402097	376	48.1847	166.28	162.603	139	153	-	GTCAGCAGGGGGCAG	5.83565	2.67985
735	chr1	37401722	37402097	376	48.1847	166.28	162.603	258	272	+	CCCTAAAGATAGCAG	3.29757	0.767004
736	chr1	37419181	37420062	882	105.37	173.835	170.059	369	383	+	GACTGAAGGGTGCAA	3.27984	0.756962
736	chr1	37419181	37420062	882	105.37	173.835	170.059	394	408	+	CCCAGTGGGGGCAGT	3.48812	0.879426
736	chr1	37419181	37420062	882	105.37	173.835	170.059	415	429	+	AGCACAAGGGTGCAG	3.88606	1.15058
736	chr1	37419181	37420062	882	105.37	173.835	170.059	441	455	+	CCCAGTGGGGGCAGT	3.48812	0.879426
736	chr1	37419181	37420062	882	105.37	173.835	170.059	462	476	+	AGCACAAGGGTGCAG	3.88606	1.15058
736	chr1	37419181	37420062	882	105.37	173.835	170.059	488	502	+	CCCAGTGGGGGCAGT	3.48812	0.879426
737	chr1	37448224	37448679	456	39.5733	138.536	135.174	230	244	-	GACAGAAGAAAGAAC	3.61083	0.962574
737	chr1	37448224	37448679	456	39.5733	138.536	135.174	324	338	+	CCCAGCAGGGGGCGC	6.90309	3.51004
737	chr1	37448224	37448679	456	39.5733	138.536	135.174	412	426	-	ACCTGTCGGGGGCTA	3.31158	0.774691
738	chr1	37466701	37466918	218	12.3195	37.1114	34.5098	92	106	+	GCCAGAAGAGGGCAT	8.54516	4.55284
739	chr1	37471854	37472091	238	5.87858	10.2689	7.96887	86	100	+	GCCAGAAGAGAGAGC	5.70115	2.56703
740	chr1	37479118	37479416	299	30.5922	99.854	96.8163	154	168	+	ACCTACAGGAGGCGG	3.95861	1.20551
741	chr1	37538799	37539003	205	13.7901	44.4831	41.8269	41	55	+	GCAACCACATGGCGG	3.32514	0.782516
741	chr1	37538799	37539003	205	13.7901	44.4831	41.8269	44	58	+	ACCACATGGCGGCTC	3.49349	0.882729
741	chr1	37538799	37539003	205	13.7901	44.4831	41.8269	82	96	-	GCCAGAAGAGGGCAT	8.54516	4.55284
742	chr1	37540792	37541004	213	3.60973	5.64819	3.49468	92	106	-	ACCTGCTGGTGGCTG	3.54363	0.917215
742	chr1	37540792	37541004	213	3.60973	5.64819	3.49468	94	108	+	GCCACCAGCAGGTGG	3.64975	0.987163
742	chr1	37540792	37541004	213	3.60973	5.64819	3.49468	97	111	+	ACCAGCAGGTGGGTG	4.54516	1.64589
742	chr1	37540792	37541004	213	3.60973	5.64819	3.49468	141	155	-	CCGGGCAGGGGGCGG	3.70774	1.02365
743	chr1	37617471	37617606	136	3.55861	7.77203	5.53815	48	62	-	ACCTGTAGGTGGAGC	4.70333	1.77469
743	chr1	37617471	37617606	136	3.55861	7.77203	5.53815	53	67	+	ACCTACAGGTGGCAA	4.05948	1.2815
744	chr1	37624284	37624501	218	8.7412	23.9652	21.4758	85	99	-	GCCTGCAGGGGGCCG	5.10791	2.09151
744	chr1	37624284	37624501	218	8.7412	23.9652	21.4758	144	158	-	TCCAGCAGGGCACGT	3.50307	0.88941
745	chr1	37634655	37635306	652	71.7934	226.47	221.725	182	196	-	GCCAGAAGGGGGCAC	8.4828	4.49894
746	chr1	37635814	37636859	1046	35.0081	123.35	120.127	57	71	-	TACACCAGGTGGCTC	4.08991	1.30452
746	chr1	37635814	37636859	1046	35.0081	123.35	120.127	59	73	+	GCCACCTGGTGTAGG	3.31158	0.774691
746	chr1	37635814	37636859	1046	35.0081	123.35	120.127	353	367	+	ACAAGGAGATGGGGG	3.55129	0.920819
746	chr1	37635814	37636859	1046	35.0081	123.35	120.127	450	464	-	AGTAGAAGGGGGTGG	3.46471	0.863279
746	chr1	37635814	37636859	1046	35.0081	123.35	120.127	544	558	-	GCCACTTGGTGGAGC	4.31069	1.48413
747	chr1	37639144	37639647	504	56.2142	132.963	129.654	210	224	-	GCCAGAAGAGGGTGC	7.07469	3.64207
747	chr1	37639144	37639647	504	56.2142	132.963	129.654	220	234	-	GCCTGCAGTGGCCAG	3.62525	0.970616
748	chr1	37641869	37642283	415	12.634	37.249	34.6459	257	271	+	GCCAGAAGAGGGCAC	9.01592	4.55284
748	chr1	37641869	37642283	415	12.634	37.249	34.6459	295	309	-	ACCACATGGTGGCTC	4.35754	1.52143
749	chr1	37654010	37654379	370	55.3767	135.859	132.522	190	204	-	GCCAGAAGAGGGCGC	9.36151	4.55284
749	chr1	37654010	37654379	370	55.3767	135.859	132.522	200	214	-	GCCCATAGAGGCCAG	3.59517	0.954677
750	chr1	37654657	37655016	360	12.1189	27.3913	24.8688	44	58	+	CCCACATGGTGGCTC	3.96658	1.21042
750	chr1	37654657	37655016	360	12.1189	27.3913	24.8688	82	96	-	GCCAGAAGAGGGCAC	9.01592	4.55284
750	chr1	37654657	37655016	360	12.1189	27.3913	24.8688	288	302	-	TCCAGAAGGGGGGTG	4.88273	1.91364
751	chr1	37675443	37675764	322	37.5482	134.252	130.932	38	52	-	AGCACAAGATGCCTG	3.39794	0.823909
751	chr1	37675443	37675764	322	37.5482	134.252	130.932	196	210	-	ACCCCTAGGGGGCAG	5.03433	2.03574
752	chr1	37678218	37678739	522	59.7807	195.089	190.975	16	30	-	ACAGCAAGGTGGAAT	3.34775	0.793174
752	chr1	37678218	37678739	522	59.7807	195.089	190.975	79	93	+	ACAAGAAGAGGACAA	3.87615	1.14448
752	chr1	37678218	37678739	522	59.7807	195.089	190.975	222	236	-	GCCTGGAGGTGGTGT	4.34008	1.50724
752	chr1	37678218	37678739	522	59.7807	195.089	190.975	317	331	-	CCCAGCACAGGCTGC	3.25571	0.742321
752	chr1	37678218	37678739	522	59.7807	195.089	190.975	369	383	+	GCCAGCAGAGGGCAG	7.79048	4.20691
752	chr1	37678218	37678739	522	59.7807	195.089	190.975	379	393	+	GGCAGCAGAGGGAGG	5.26922	2.22257
753	chr1	37690510	37690980	471	22.8026	88.0019	85.0512	111	125	+	TGCAGAAGATGCCTG	3.34775	0.793174
753	chr1	37690510	37690980	471	22.8026	88.0019	85.0512	336	350	+	ACCAGAAGAGGGCAC	8.27327	4.36856
754	chr1	37705210	37705486	277	21.9022	71.9259	69.084	89	103	-	TCCAACAGGAGGTGC	3.98297	1.2233
755	chr1	37708332	37708907	576	42.3809	136.932	133.586	137	151	-	ACCAGAAGAGGGCAC	8.27327	4.36856
755	chr1	37708332	37708907	576	42.3809	136.932	133.586	359	373	-	GGCATCAGGTGGCTG	3.31158	0.774691
755	chr1	37708332	37708907	576	42.3809	136.932	133.586	473	487	-	GCCAGCGGGTGGCAC	5.50169	2.41117
756	chr1	37719844	37720173	330	12.6616	31.0529	28.4994	215	229	-	ACAGGGAGGTGGCGC	3.65365	0.9914
757	chr1	37759542	37759703	162	7.74243	24.8955	22.3965	20	34	-	CCCACCATGTGGAAT	3.284	0.759451
757	chr1	37759542	37759703	162	7.74243	24.8955	22.3965	22	36	+	TCCACATGGTGGGTC	3.31426	0.774691
757	chr1	37759542	37759703	162	7.74243	24.8955	22.3965	71	85	-	GCCAGAAGGGGGCAT	8.098	4.29585
757	chr1	37759542	37759703	162	7.74243	24.8955	22.3965	81	95	-	ACCTGCAAAGGCCAG	3.32975	0.785156
758	chr1	37802413	37802606	194	11.4976	27.9672	25.44	68	82	-	GCCAGCAGGGGTCAG	5.76447	2.61798
758	chr1	37802413	37802606	194	11.4976	27.9672	25.44	78	92	-	GGCAGCTGAGGCCAG	3.59688	0.954677
759	chr1	37865064	37865198	135	4.8051	7.14673	4.93163	52	66	-	TCCGCGAGAGGGCGT	4.97469	1.98716
760	chr1	37867136	37867445	310	72.5406	208.543	204.178	122	136	-	ACCAGAAGAGGGCAG	7.68613	4.11748
761	chr1	37878382	37878575	194	6.58637	11.0031	8.68827	149	163	+	ACCAGAAGAGGGCAT	7.89279	4.29585
762	chr1	37881884	37882133	250	18.0644	41.2841	38.6499	81	95	-	TCCACCAGGGAGGCC	3.57512	0.939302
762	chr1	37881884	37882133	250	18.0644	41.2841	38.6499	99	113	-	ACCAGATGGGGGAGC	5.20273	2.16813
762	chr1	37881884	37882133	250	18.0644	41.2841	38.6499	102	116	-	ACCACCAGATGGGGG	5.14086	2.11805
763	chr1	37891451	37891947	497	13.5345	33.9096	31.3316	148	162	+	TACAGTAGATGGCAG	4.70333	1.77469
763	chr1	37891451	37891947	497	13.5345	33.9096	31.3316	482	496	+	GCCACTAAATGGTAA	3.48149	0.876148
764	chr1	37900474	37900657	184	7.0661	13.989	11.6219	81	95	-	GCCAGGAGGCGGCTT	4.24489	1.42946
764	chr1	37900474	37900657	184	7.0661	13.989	11.6219	84	98	-	GCAGCCAGGAGGCGG	3.46092	0.863279
764	chr1	37900474	37900657	184	7.0661	13.989	11.6219	97	111	+	GCCTACAGAGGACAG	3.89963	1.16115
765	chr1	37901861	37902111	251	4.88768	15.532	13.1422	54	68	+	ACCAGAAGAGGGTGC	6.8041	3.4389
766	chr1	37903035	37903460	426	20.4669	62.4126	59.6334	318	332	+	GCCAGGAGGTGGCAG	5.97469	2.79317
767	chr1	37904783	37904955	173	5.55222	10.6804	8.37511	15	29	+	ACCACATGGTGGCTC	4.35754	1.52143
767	chr1	37904783	37904955	173	5.55222	10.6804	8.37511	53	67	-	ACCAGAAGAGGGCGT	8	4.29585
768	chr1	37931784	37932132	349	31.8781	80.8482	77.9466	92	106	-	GACTGCAGAGGGGGC	4.28988	1.46725
768	chr1	37931784	37932132	349	31.8781	80.8482	77.9466	234	248	+	CCCAGCAGAGGCCCC	4.5157	1.62525
769	chr1	37961860	37962053	194	13.3536	39.2376	36.6193	27	41	+	ACCACATGGTGACTC	3.2636	0.747147
769	chr1	37961860	37962053	194	13.3536	39.2376	36.6193	65	79	-	ACCAGAAGAGGGAGT	6.80134	3.4389
770	chr1	37965467	37965850	384	14.7771	38.2109	35.6004	242	256	+	GGCTACAGGGGGTGG	3.39903	0.823909
770	chr1	37965467	37965850	384	14.7771	38.2109	35.6004	258	272	-	CTCACCAGGGGGCTC	4.4045	1.53611
770	chr1	37965467	37965850	384	14.7771	38.2109	35.6004	292	306	-	TCCTGCAGAGGACCC	3.70997	1.02595
771	chr1	37973524	37973754	231	8.26934	12.6027	10.2582	139	153	+	ACCAGAAGAGGGCAT	7.89279	4.29585
772	chr1	37985770	37986179	410	74.2628	218.654	214.082	181	195	-	GCCAGTAGAGGACGC	5.80688	2.65561
773	chr1	37997855	37998125	271	29.7311	89.8783	86.9126	120	134	-	GCCGCAAGTGAGCGC	3.767	1.06399
773	chr1	37997855	37998125	271	29.7311	89.8783	86.9126	130	144	+	GCGGCGAGGGGGCGC	3.75696	1.057
774	chr1	38020051	38020166	116	4.7186	6.46685	4.27841	62	76	+	ACCAGAAGAGGGCAT	7.89279	4.29585
774	chr1	38020051	38020166	116	4.7186	6.46685	4.27841	99	113	-	ACCACATGGTGGCTC	4.35754	1.52143
775	chr1	38033090	38033227	138	6.0398	9.78877	7.5023	30	44	+	ACCAGAAAAGGAAGA	3.25885	0.744727
775	chr1	38033090	38033227	138	6.0398	9.78877	7.5023	46	60	-	AACAGAAGGTGGCGT	5.34582	2.28567
776	chr1	38084037	38084261	225	3.28729	3.56832	1.55695	160	174	+	AGCAGCAGAGGAATT	3.33724	0.787812
777	chr1	38096770	38096917	148	7.07396	12.6027	10.2582	44	58	-	GCCAGAAGAGGGCAT	8.54516	4.55284
778	chr1	38130007	38130394	388	61.0744	183.922	179.993	15	29	+	CGCCGCGGAGGGCGC	3.34104	0.790485
778	chr1	38130007	38130394	388	61.0744	183.922	179.993	117	131	-	GCCGCTAGGTGGCGC	5.28067	2.23136
779	chr1	38150445	38150602	158	11.5881	27.8084	25.2819	21	35	+	ACCACAATGTGGCTC	3.77989	1.0716
779	chr1	38150445	38150602	158	11.5881	27.8084	25.2819	59	73	-	ACCAGAAGAGGGCAT	7.89279	4.29585
780	chr1	38185009	38185857	849	70.0869	237.522	232.509	278	292	+	AGCACAAGGAGGCAT	4.51145	1.6216
780	chr1	38185009	38185857	849	70.0869	237.522	232.509	607	621	+	ACCACCAGATGAGGT	3.94692	1.19723
780	chr1	38185009	38185857	849	70.0869	237.522	232.509	680	694	+	ACCACCAGAGGGCAG	7.03621	3.61979
780	chr1	38185009	38185857	849	70.0869	237.522	232.509	795	809	-	ACAAGCAGAGGTGAT	3.45593	0.860121
781	chr1	38202749	38203157	409	59.5526	194.173	190.076	24	38	+	CCCAGCAGGGTGCCT	3.89279	1.15614
781	chr1	38202749	38203157	409	59.5526	194.173	190.076	72	86	+	CCCAAACGAGGGAGG	3.55752	0.928118
781	chr1	38202749	38203157	409	59.5526	194.173	190.076	206	220	+	GCCACCGGAGGGCAG	5.74473	2.60206
781	chr1	38202749	38203157	409	59.5526	194.173	190.076	341	355	-	GGCAGAAGGTGGAGT	4.80688	1.85387
782	chr1	38247460	38247609	150	7.41606	12.9063	10.5576	68	82	-	GCCAGCAGGAGGCAG	5.99568	2.81248
783	chr1	38252733	38253024	292	42.7308	168.534	164.829	150	164	+	TCCAGCAGGGGGCGA	6.32514	3.065
784	chr1	38264666	38264947	282	21.3477	57.1259	54.3817	129	143	-	GCCAGGAGGGGCATC	4.12148	1.32883
784	chr1	38264666	38264947	282	21.3477	57.1259	54.3817	139	153	-	ACCTGACGAGGCCAG	3.50724	0.89279
785	chr1	38307272	38308126	855	34.1272	110.419	107.301	145	159	-	GCCATAAGAGGGCGT	5.88606	2.72125
785	chr1	38307272	38308126	855	34.1272	110.419	107.301	422	436	-	ACCACAAGTTGGCAT	4.80134	1.85078
785	chr1	38307272	38308126	855	34.1272	110.419	107.301	718	732	+	AGCAGCAGAGGCCCT	3.80134	1.08831
786	chr1	38391000	38391152	153	7.14867	18.4764	16.0473	31	45	-	TCCACTTGAGGGCAG	4.86012	1.8962
786	chr1	38391000	38391152	153	7.14867	18.4764	16.0473	87	101	+	TCCAGAAGATGGTGC	5.66354	2.5376
787	chr1	38392368	38392546	179	6.90095	13.806	11.4423	51	65	-	ACCTGTAGGGGAGAC	3.66959	1
787	chr1	38392368	38392546	179	6.90095	13.806	11.4423	86	100	+	GCCAGAGGGGGCGAA	3.59517	0.954677
788	chr1	38393018	38393219	202	18.3671	40.0934	37.468	95	109	+	CCCACCAGGGGGTGC	5.56067	2.45593
789	chr1	38433227	38433380	154	4.22314	8.50957	6.25513	62	76	+	TCCACAAGGTGGCTC	5.29499	2.2426
790	chr1	38605579	38605753	175	7.54975	15.5475	13.1566	55	69	-	GCCAGCGGAGGGCAG	6.05159	2.85387
791	chr1	38628532	38628708	177	5.59154	14.1903	11.8209	56	70	-	TCCTGAACAGGGCTC	3.69037	1.01233
791	chr1	38628532	38628708	177	5.59154	14.1903	11.8209	82	96	+	TCCTGGAGAGAGCAG	4.07883	1.29585
792	chr1	38639757	38639997	241	18.8429	52.4553	49.743	79	93	-	CCCAGGAGATGGCAC	5.59517	2.4828
793	chr1	38654920	38655310	391	55.648	201.625	197.395	124	138	-	GCATGTAGGTGGCAG	3.89279	1.1549
793	chr1	38654920	38655310	391	55.648	201.625	197.395	133	147	+	ACATGCAGAGAGCAA	3.284	0.759451
793	chr1	38654920	38655310	391	55.648	201.625	197.395	241	255	+	ACCACAAGAGGGCAT	7.37469	3.86012
793	chr1	38654920	38655310	391	55.648	201.625	197.395	292	306	-	TCTAGAAGAGGGTGG	4.24949	1.43415
794	chr1	38711477	38711611	135	4.75399	8.55786	6.29934	67	81	-	GCCTGTGGGGGACAT	3.61083	0.962574
794	chr1	38711477	38711611	135	4.75399	8.55786	6.29934	101	115	+	GTCCCCAGGTGGTGG	3.25727	0.744727
794	chr1	38711477	38711611	135	4.75399	8.55786	6.29934	104	118	+	CCCAGGTGGTGGCGC	4.24795	1.43297
795	chr1	38720152	38720601	450	37.4381	112.714	109.579	326	340	+	TCCTCTAGGCGGCGC	3.85699	1.1296
796	chr1	38767723	38768499	777	54.9402	193.087	189.008	330	344	-	GCCAGTAGAGGGCAC	7.84164	4.25104
796	chr1	38767723	38768499	777	54.9402	193.087	189.008	519	533	-	GCATGTAGAGGGGAT	3.6968	1.01682
796	chr1	38767723	38768499	777	54.9402	193.087	189.008	530	544	-	GCAAAAAGGGGGCAT	4.65956	1.73993
796	chr1	38767723	38768499	777	54.9402	193.087	189.008	541	555	-	GTCACAAGAAAGCAA	3.47625	0.872895
797	chr1	38769812	38770421	610	60.3705	197.424	193.269	243	257	-	GCCTGTAGGGGGCGC	6.24642	3.00612
797	chr1	38769812	38770421	610	60.3705	197.424	193.269	367	381	+	TTCTGAAGAGGTCAG	3.56067	0.928118
797	chr1	38769812	38770421	610	60.3705	197.424	193.269	421	435	-	GCCTGGAGAGAGCCA	3.47108	0.869666
797	chr1	38769812	38770421	610	60.3705	197.424	193.269	571	585	+	AGAACAAGGTGGCAA	3.33724	0.787812
798	chr1	38778365	38778617	253	26.1292	77.5367	74.6565	112	126	-	ACCAGAAGAGGGTGT	6.63827	3.31069
799	chr1	38787533	38787947	415	64.6015	200.853	196.636	103	117	-	GCCACATGGGGTCAC	4.51999	1.62525
799	chr1	38787533	38787947	415	64.6015	200.853	196.636	250	264	+	CCCTGCTGAGGGGAT	3.5391	0.91364
799	chr1	38787533	38787947	415	64.6015	200.853	196.636	393	407	+	ACCTGTAGATGCAGG	3.6073	0.958607
800	chr1	38788915	38789285	371	75.6076	209.293	204.917	222	236	+	TCCAGTAGGTGGCAC	6.0381	2.84164
801	chr1	38799402	38799766	365	51.7905	159.792	156.195	127	141	+	ACCAGCAGAGGGCGA	6.94692	3.54516
801	chr1	38799402	38799766	365	51.7905	159.792	156.195	161	175	-	CCCAGCAGGTGTCTC	4.09474	1.30892
801	chr1	38799402	38799766	365	51.7905	159.792	156.195	339	353	+	GGCAGAAGGGAGTGG	4.10735	1.31785
802	chr1	38800375	38800492	118	3.81027	6.22394	4.0445	16	30	-	ACCTGCAGTGAGCAG	3.55596	0.924453
802	chr1	38800375	38800492	118	3.81027	6.22394	4.0445	21	35	+	CACTGCAGGTGGCAC	3.99568	1.23359
803	chr1	38834840	38835202	363	37.9375	104.193	101.123	242	256	+	GTCAGAAGAGGGCGC	6.47625	3.18177
804	chr1	38856007	38857037	1031	54.8065	158.196	154.619	32	46	+	TCCCGCAGATGCCGG	3.7167	1.02965
804	chr1	38856007	38857037	1031	54.8065	158.196	154.619	378	392	-	TCCTCCAGGGGGCGC	5.55284	2.45223
804	chr1	38856007	38857037	1031	54.8065	158.196	154.619	697	711	-	GTTAGAAGAAGGCGC	3.62709	0.970616
804	chr1	38856007	38857037	1031	54.8065	158.196	154.619	988	1002	+	GCCAAAAAAGGGTGT	3.9431	1.19586
805	chr1	38862224	38862534	311	55.5615	170.869	167.131	147	161	-	AGCAGAAGGTGTGAC	3.40121	0.826814
805	chr1	38862224	38862534	311	55.5615	170.869	167.131	150	164	-	GCCAGCAGAAGGTGT	5.37779	2.31158
805	chr1	38862224	38862534	311	55.5615	170.869	167.131	177	191	+	GACACTGGGGGGCGC	4.50031	1.61083
805	chr1	38862224	38862534	311	55.5615	170.869	167.131	194	208	-	GCAGGCAGAGAGAGC	3.34486	0.790485
806	chr1	38916970	38917108	139	3.97149	9.67042	7.3855	26	40	-	GCCAGCAGAGAGCAT	6.17393	2.94692
807	chr1	38919802	38920090	289	7.4947	23.5221	21.0379	77	91	+	CCCGAGAGATGGCAC	3.78516	1.0752
807	chr1	38919802	38920090	289	7.4947	23.5221	21.0379	195	209	-	TCCAGAAGAGGGCAT	7.27491	3.79588
808	chr1	38934729	38935058	330	53.5679	154.104	150.577	130	144	-	TCCTGCAGCTGGCGT	3.8041	1.08938
808	chr1	38934729	38935058	330	53.5679	154.104	150.577	151	165	-	CCCAGAAGAGGGCAC	7.20971	3.74473
808	chr1	38934729	38935058	330	53.5679	154.104	150.577	291	305	-	AGCAGAAGGAAGCAG	3.70553	1.02273
808	chr1	38934729	38935058	330	53.5679	154.104	150.577	294	308	-	TCAAGCAGAAGGAAG	3.54516	0.917215
809	chr1	38936720	38937264	545	51.4288	177.973	174.135	165	179	-	GCCAGTGGATGACCC	3.38091	0.812479
809	chr1	38936720	38937264	545	51.4288	177.973	174.135	251	265	-	ACCACACGAGGGCGC	5.41567	2.34199
809	chr1	38936720	38937264	545	51.4288	177.973	174.135	327	341	-	GCCACTTGAGACCAC	3.47108	0.869666
810	chr1	39001164	39001644	481	51.1457	159.258	155.671	68	82	+	ACCACAAGGGTCCAG	3.86646	1.13608
810	chr1	39001164	39001644	481	51.1457	159.258	155.671	155	169	+	ACCAGAAGGTGGCGC	6.97062	3.56225
811	chr1	39010671	39011083	413	38.4133	128.059	124.795	23	37	+	CCCTGATGAGAGCAG	3.47496	0.872895
811	chr1	39010671	39011083	413	38.4133	128.059	124.795	57	71	+	AGCCACAGAGGGCAA	3.35952	0.801343
811	chr1	39010671	39011083	413	38.4133	128.059	124.795	206	220	+	ACCACTAGGTGTCAC	4.75203	1.81248
812	chr1	39048729	39048946	218	17.2937	59.4501	56.6907	91	105	-	GCCAGAAGAGGGCAT	8.54516	4.55284
812	chr1	39048729	39048946	218	17.2937	59.4501	56.6907	101	115	-	GCCTGAGGAGGCCAG	4.02273	1.25337
813	chr1	39101441	39101566	126	4.01474	8.70069	6.43867	58	72	+	ACCTGCAGAAGCCAG	3.83565	1.1152
813	chr1	39101441	39101566	126	4.01474	8.70069	6.43867	68	82	+	GCCAGAAGAGGGTGT	6.8962	3.51004
814	chr1	39133707	39133929	223	7.43572	16.5077	14.1038	90	104	-	CCCAGTTGGGGGCAC	5.04964	2.04672
814	chr1	39133707	39133929	223	7.43572	16.5077	14.1038	154	168	+	CACAGCAGGTAGTAC	3.25493	0.742321
815	chr1	39177252	39177564	313	4.18382	4.83406	2.72348	289	303	-	GCCTCAAGAGGCATC	3.79588	1.08302
816	chr1	39180602	39180877	276	27.6077	62.6214	59.8408	103	117	-	GCCAGAAGAGGGCAT	8.54516	4.55284
816	chr1	39180602	39180877	276	27.6077	62.6214	59.8408	113	127	-	ACCTGAAGAGGCCAG	4.88273	1.91364
816	chr1	39180602	39180877	276	27.6077	62.6214	59.8408	129	143	-	ACCACATGAGTGCAG	3.90309	1.16431
817	chr1	39188823	39189081	259	11.0612	31.679	29.1193	8	22	-	CTCTGCAGGTGGTAC	3.36856	0.8041
817	chr1	39188823	39189081	259	11.0612	31.679	29.1193	13	27	+	ACCTGCAGAGGGGGC	5.21968	2.18243
817	chr1	39188823	39189081	259	11.0612	31.679	29.1193	85	99	-	ACCTGAAGTGGGTGG	3.95861	1.20551
817	chr1	39188823	39189081	259	11.0612	31.679	29.1193	140	154	-	CCCAGAAGGGGGACA	4.52143	1.62709
818	chr1	39192393	39193027	635	13.157	29.4496	26.9089	84	98	-	GCCGGAAGAGGGGAG	5.26922	2.22257
818	chr1	39192393	39193027	635	13.157	29.4496	26.9089	145	159	+	GCCAGTAGAGGGTTG	5.4318	2.35556
818	chr1	39192393	39193027	635	13.157	29.4496	26.9089	355	369	-	AGCTGTAGAGAGCGG	3.69037	1.01233
818	chr1	39192393	39193027	635	13.157	29.4496	26.9089	532	546	-	GCGGCCAGGAGGCGC	3.35952	0.801343
819	chr1	39196644	39197188	545	28.8739	85.8586	82.9211	179	193	-	GCCTCTAGGGGAAAT	3.78252	1.07314
819	chr1	39196644	39197188	545	28.8739	85.8586	82.9211	182	196	+	TCCCCTAGAGGCCAC	3.93554	1.1891
820	chr1	39206933	39207384	452	26.9982	71.4123	68.5734	44	58	-	CCCAGAAAAGGGTAT	4.19723	1.39254
820	chr1	39206933	39207384	452	26.9982	71.4123	68.5734	200	214	+	GTCTCTAGGTGGCAG	3.96658	1.21183
821	chr1	39210981	39211204	224	7.69918	21.0644	18.6046	89	103	-	TCCAGTGGGTGGTAG	3.93181	1.18575
821	chr1	39210981	39211204	224	7.69918	21.0644	18.6046	130	144	-	GCCCACAGAGGGCAG	4.78516	1.83863
822	chr1	39217543	39217919	377	65.7222	172.463	168.703	214	228	+	ACCCACAGAGGTCAG	3.57187	0.935542
822	chr1	39217543	39217919	377	65.7222	172.463	168.703	224	238	+	GTCAGAAGAGGGCGC	6.47625	3.18177
823	chr1	39227781	39228191	411	14.4468	41.6597	39.0235	86	100	-	ACCAGAAGAGGGAGT	6.80134	3.4389
823	chr1	39227781	39228191	411	14.4468	41.6597	39.0235	356	370	-	TCCCGTGGAGGGTAG	3.43652	0.847712
824	chr1	39230073	39230428	356	44.0953	150.688	147.198	105	119	-	ACCTGCAGTGGGCGC	4.70553	1.77469
824	chr1	39230073	39230428	356	44.0953	150.688	147.198	110	124	+	CACTGCAGGTGGCTC	3.44977	0.856985
824	chr1	39230073	39230428	356	44.0953	150.688	147.198	160	174	-	GCCAGAAGGGGGCGT	8.23958	4.33724
825	chr1	39239345	39239536	192	3.28729	4.18458	2.11564	26	40	+	GCCAGGAGAGTCAGG	3.31247	0.774691
826	chr1	39253845	39254195	351	28.3509	96.752	93.7383	17	31	+	CCCACAAGAAGGAGT	4.71444	1.78516
826	chr1	39253845	39254195	351	28.3509	96.752	93.7383	20	34	+	ACAAGAAGGAGTCAG	3.35655	0.798603
826	chr1	39253845	39254195	351	28.3509	96.752	93.7383	80	94	-	GCCTCTAGGTGGCAG	5.04964	2.04672
826	chr1	39253845	39254195	351	28.3509	96.752	93.7383	194	208	-	GCCTGCTGTGGGCAC	3.72584	1.03574
826	chr1	39253845	39254195	351	28.3509	96.752	93.7383	233	247	+	GGCACCAGGCGGAGT	3.57512	0.939302
827	chr1	39291506	39291724	219	7.08576	12.9978	10.6475	18	32	+	ACCACATGGTGGCTC	4.35754	1.52143
827	chr1	39291506	39291724	219	7.08576	12.9978	10.6475	56	70	-	ACCAGAAGAGGGCAT	7.89279	4.29585
828	chr1	39340744	39340979	236	31.2764	88.896	85.9385	66	80	+	GTCACGAGAGAGTGG	3.48812	0.879426
828	chr1	39340744	39340979	236	31.2764	88.896	85.9385	103	117	-	ACCAGCAGAGGGCAC	7.85699	4.266
829	chr1	39345021	39345328	308	24.7254	77.3352	74.4569	43	57	+	TCCTCAGGAAGGCAG	3.55596	0.924453
829	chr1	39345021	39345328	308	24.7254	77.3352	74.4569	127	141	-	AGCAGCAGGAGGTGT	3.97881	1.22185
830	chr1	39352786	39353131	346	29.6996	81.4488	78.5421	115	129	+	ACCACATGGTGGCTC	4.35754	1.52143
830	chr1	39352786	39353131	346	29.6996	81.4488	78.5421	153	167	-	GCCAGAAGAGGGCAC	9.01592	4.55284
831	chr1	39362169	39362733	565	25.1147	67.8913	65.0753	164	178	+	TCCAGGAGAGAGCGC	5.16431	2.13549
831	chr1	39362169	39362733	565	25.1147	67.8913	65.0753	534	548	+	CCTACCAGGGGGTGT	3.79317	1.08197
832	chr1	39390864	39391420	557	13.1806	43.0617	40.4158	84	98	+	ACCTATAGGGGCAGC	3.34775	0.793174
832	chr1	39390864	39391420	557	13.1806	43.0617	40.4158	97	111	-	CCCAGAGGATGGTGC	4.37572	1.52143
832	chr1	39390864	39391420	557	13.1806	43.0617	40.4158	431	445	+	TCCAAGAGAGGAGGC	3.25493	0.742321
833	chr1	39392074	39392644	571	70.0869	223.14	218.47	102	116	-	GCAGCAAGATGGCCT	3.37366	0.809668
833	chr1	39392074	39392644	571	70.0869	223.14	218.47	309	323	+	GCCACAAGGGGGCAG	7.33255	3.82681
833	chr1	39392074	39392644	571	70.0869	223.14	218.47	490	504	+	AGCAGCTGGGAGCAC	3.59176	0.950782
834	chr1	39414094	39414405	312	9.66919	20.5686	18.115	116	130	+	ACCACAAGAGGGCAT	7.37469	3.86012
834	chr1	39414094	39414405	312	9.66919	20.5686	18.115	154	168	-	ACCACATGGTGGCTC	4.35754	1.52143
835	chr1	39416384	39417298	915	9.95624	19.8728	17.4277	172	186	+	ACCACAAGAGGGCAT	7.37469	3.86012
835	chr1	39416384	39417298	915	9.95624	19.8728	17.4277	210	224	-	ACCACATGGTGGCTC	4.35754	1.52143
835	chr1	39416384	39417298	915	9.95624	19.8728	17.4277	493	507	-	CCCAGCAGGGGCTCT	3.66959	1
835	chr1	39416384	39417298	915	9.95624	19.8728	17.4277	694	708	+	ACCAGAAGAGGGCAT	7.89279	4.29585
835	chr1	39416384	39417298	915	9.95624	19.8728	17.4277	732	746	-	ACCACAAGGTGGCTC	5.64782	2.52578
835	chr1	39416384	39417298	915	9.95624	19.8728	17.4277	857	871	-	ACCTGGAGGGGGTGC	4.78781	1.84164
835	chr1	39416384	39417298	915	9.95624	19.8728	17.4277	860	874	-	ACCACCTGGAGGGGG	3.47496	0.872895
835	chr1	39416384	39417298	915	9.95624	19.8728	17.4277	862	876	+	CCCTCCAGGTGGTCT	3.29499	0.764472
836	chr1	39429119	39429446	328	22.4173	69.1229	66.299	29	43	+	TGCAGAAGAGACCAG	3.43771	0.847712
836	chr1	39429119	39429446	328	22.4173	69.1229	66.299	100	114	-	GCCAGAAGAGAGCGC	6.55596	3.24565
837	chr1	39432190	39432634	445	20.3922	48.6972	46.0109	127	141	-	GCCAGAAGAGGGCGT	8.82681	4.55284
838	chr1	39436926	39437175	250	10.436	31.3897	28.8319	122	136	+	TCCAGCTGGGGGCGT	5.30803	2.25259
839	chr1	39470383	39470585	203	8.63503	12.4152	10.0745	83	97	-	GTCAGAAGGGGTCAT	4.73283	1.7986
839	chr1	39470383	39470585	203	8.63503	12.4152	10.0745	96	110	+	ACCTCCCGAGGGCAC	4.34486	1.51004
840	chr1	39497115	39497330	216	13.4283	25.7892	23.282	77	91	-	GCCAGAAGAGGGCAG	8.20135	4.31515
840	chr1	39497115	39497330	216	13.4283	25.7892	23.282	87	101	-	GCCTGCAGAGGCCAG	4.93554	1.95468
841	chr1	39497757	39498224	468	50.2845	177.864	174.028	7	21	-	TGCAGCATGGGGCAC	3.67572	1.00305
841	chr1	39497757	39498224	468	50.2845	177.864	174.028	226	240	-	GCCAGCAGGAGGCGC	6.31426	3.05799
842	chr1	39504353	39504814	462	33.1678	119.254	116.065	101	115	-	GCCAGAAGAGGGCGT	8.82681	4.55284
842	chr1	39504353	39504814	462	33.1678	119.254	116.065	435	449	+	CCCAGATGGGGGCTC	4.66354	1.74232
843	chr1	39522563	39522940	378	44.7598	128.699	125.429	46	60	+	GCCTGCAGGGGACGG	4.68613	1.76195
843	chr1	39522563	39522940	378	44.7598	128.699	125.429	68	82	+	GCTGGGAGAGGGTGT	3.44249	0.850781
843	chr1	39522563	39522940	378	44.7598	128.699	125.429	184	198	-	ACCACTAGATGGCAG	6.02	2.82974
844	chr1	39527271	39527828	558	72.399	188.626	184.623	362	376	+	CCCACAAGGGGGCGC	6.72354	3.37572
845	chr1	39530298	39530662	365	65.1088	175.818	172.012	12	26	-	GCCAGTAGTGGTAAG	3.65758	0.9914
845	chr1	39530298	39530662	365	65.1088	175.818	172.012	47	61	-	ATCTTTAGGGGGCGG	3.31426	0.774691
845	chr1	39530298	39530662	365	65.1088	175.818	172.012	80	94	-	AAAAGTAGATGGCAG	3.66959	1
845	chr1	39530298	39530662	365	65.1088	175.818	172.012	117	131	+	CCCGCATGGAGGCAT	3.30539	0.769551
845	chr1	39530298	39530662	365	65.1088	175.818	172.012	164	178	-	ACCAGAAGAGGGCAC	8.27327	4.36856
846	chr1	39540657	39540875	219	23.243	76.4675	73.5952	108	122	+	GCCAGAAGAGGCATC	4.82102	1.86646
846	chr1	39540657	39540875	219	23.243	76.4675	73.5952	155	169	-	CCCACATGGAGGCTC	3.56543	0.931814
846	chr1	39540657	39540875	219	23.243	76.4675	73.5952	190	204	+	TCCTCTAGAGAGCAG	4.15927	1.36051
847	chr1	39550800	39550928	129	5.5011	9.32897	7.05143	20	34	+	TCCAGCTGAGGGCAC	5.52288	2.42713
847	chr1	39550800	39550928	129	5.5011	9.32897	7.05143	60	74	-	GTCAGTAGAGGTCAC	4.66354	1.74232
847	chr1	39550800	39550928	129	5.5011	9.32897	7.05143	70	84	-	GACAGCAGAAGTCAG	3.77469	1.06753
848	chr1	39562022	39562202	181	8.51707	18.9522	16.5171	91	105	+	TCCACACGGTGGCTC	3.81248	1.09474
848	chr1	39562022	39562202	181	8.51707	18.9522	16.5171	129	143	-	ACCAGAAGAAGGCAT	6.19723	2.96658
849	chr1	39611537	39611922	386	17.7026	48.9781	46.2899	130	144	+	GCCAGAAGAGGACGT	6.04672	2.85078
850	chr1	39614943	39615305	363	56.2889	170.377	166.647	157	171	+	GTCACCAGGGGGCGC	5.82391	2.66959
850	chr1	39614943	39615305	363	56.2889	170.377	166.647	262	276	+	TCCAGGAGATGAAGA	3.40894	0.829738
851	chr1	39641692	39642023	332	45.2081	157.083	153.52	5	19	+	GCCACGAGGATGCAT	3.67985	1.00524
851	chr1	39641692	39642023	332	45.2081	157.083	153.52	135	149	+	ACCTGCAAAGGCCAG	3.32975	0.785156
851	chr1	39641692	39642023	332	45.2081	157.083	153.52	145	159	+	GCCAGTAGAGGGCAT	7.5867	4.03152
852	chr1	39649828	39649959	132	5.56794	9.41852	7.13782	59	73	-	GCCTCCAGAAAGCTT	3.37986	0.812479
853	chr1	39650828	39651265	438	20.9663	56.5731	53.8331	89	103	-	TCCGGCAGGGAGCGT	4.52724	1.63264
853	chr1	39650828	39651265	438	20.9663	56.5731	53.8331	106	120	-	CCAAGAAGATGTCGC	3.65956	0.9914
853	chr1	39650828	39651265	438	20.9663	56.5731	53.8331	128	142	-	CCCGCCACAGGGCGC	3.85078	1.12552
853	chr1	39650828	39651265	438	20.9663	56.5731	53.8331	162	176	+	GCCAGCCAGGGGCGC	3.95468	1.20343
853	chr1	39650828	39651265	438	20.9663	56.5731	53.8331	173	187	-	GCCGCAGGGGGGCGC	4.9914	2.00087
853	chr1	39650828	39651265	438	20.9663	56.5731	53.8331	370	384	+	TCCGCAGGATGGCAA	3.66354	0.995679
853	chr1	39650828	39651265	438	20.9663	56.5731	53.8331	392	406	+	GCAGCCAGAGGGTGG	3.76447	1.06298
853	chr1	39650828	39651265	438	20.9663	56.5731	53.8331	395	409	+	GCCAGAGGGTGGGCG	3.66555	0.995679
854	chr1	39664382	39664735	354	21.0685	61.5523	58.7783	115	129	+	GCCACAAGAGGGTGT	6.53611	3.22841
854	chr1	39664382	39664735	354	21.0685	61.5523	58.7783	221	235	-	GGCTGGAGAGAGCAC	3.68825	1.01011
855	chr1	39679826	39680042	217	5.98082	10.2225	7.92408	55	69	+	ACCCCAAGGGGCCTG	3.62709	0.970616
855	chr1	39679826	39680042	217	5.98082	10.2225	7.92408	115	129	+	GCCTGCAGAGGGAGC	5.78781	2.63827
855	chr1	39679826	39680042	217	5.98082	10.2225	7.92408	148	162	-	ACCAGAAGTTGGTCA	3.25181	0.739929
856	chr1	39680593	39680964	372	41.0361	152.022	148.517	133	147	-	TCCTGTAGAGGGCGA	5.15927	2.13312
857	chr1	39685648	39686198	551	43.1044	153.056	149.541	202	216	-	CCCACATGGTGGCTC	3.96658	1.21042
857	chr1	39685648	39686198	551	43.1044	153.056	149.541	390	404	+	GCCACCAGAGGGCCC	6.2644	3.01818
857	chr1	39685648	39686198	551	43.1044	153.056	149.541	414	428	+	ACCATAAGATGAAGG	3.27246	0.752027
858	chr1	39710068	39710407	340	12.3981	32.5407	29.9735	108	122	+	CCCAGCAGGTAGCAG	4.64975	1.73283
859	chr1	39720721	39720937	217	7.47504	18.1451	15.7195	111	125	-	GCCGGCAGGTGGGGA	4.21325	1.4045
859	chr1	39720721	39720937	217	7.47504	18.1451	15.7195	192	206	+	CGCAGGAGAGGCCGG	3.71444	1.02826
860	chr1	39750908	39751059	152	3.95182	6.22394	4.0445	92	106	+	CCCACGAGATGCCAT	4.065	1.28567
860	chr1	39750908	39751059	152	3.95182	6.22394	4.0445	109	123	-	TCCTGCTGGGGGCCC	3.70115	1.01909
861	chr1	39758444	39758738	295	4.34897	7.70467	5.47682	5	19	+	GGCAGGAAGTGGCGG	3.3098	0.774691
861	chr1	39758444	39758738	295	4.34897	7.70467	5.47682	41	55	-	GTCACAAGGGGAAGA	3.51428	0.896196
861	chr1	39758444	39758738	295	4.34897	7.70467	5.47682	248	262	+	TCCAGAAGAGGGCAT	7.27491	3.79588
862	chr1	39761269	39761692	424	23.4042	79.4329	76.5403	153	167	+	CCAGGAAGAGGGAAG	3.61979	0.966576
862	chr1	39761269	39761692	424	23.4042	79.4329	76.5403	303	317	+	TCCACTAGATGGCCT	4.75696	1.81816
862	chr1	39761269	39761692	424	23.4042	79.4329	76.5403	346	360	+	GCCTGAAGGGGGAAG	5.52288	2.42713
863	chr1	39834317	39834567	251	7.76602	12.6027	10.2582	79	93	+	ACCTGGAGGGGGCAC	5.55752	2.45469
864	chr1	39839944	39840175	232	8.03734	10.9033	8.5912	42	56	-	ACCATAAGAGGAAGT	3.73993	1.04528
864	chr1	39839944	39840175	232	8.03734	10.9033	8.5912	167	181	+	GCCTCCAGGGGGAGA	4.8041	1.85387
865	chr1	39911249	39911932	684	54.0279	164.969	161.311	36	50	+	ACCACTTGGGGGTTT	3.80967	1.09313
865	chr1	39911249	39911932	684	54.0279	164.969	161.311	167	181	-	GCCACTGGGGGACGG	4.11295	1.32239
865	chr1	39911249	39911932	684	54.0279	164.969	161.311	451	465	-	CCCTCTAGAGGCCAG	3.96658	1.21183
865	chr1	39911249	39911932	684	54.0279	164.969	161.311	454	468	+	GCCTCTAGAGGGCAG	5.77728	2.62893
866	chr1	39936529	39936910	382	60.3194	175.349	171.551	200	214	-	GCCGCATGGGGGCGC	4.84466	1.88273
866	chr1	39936529	39936910	382	60.3194	175.349	171.551	359	373	-	AGCAGTAGAGGGCAT	5.65365	2.52871
867	chr1	39949322	39949476	155	7.02284	14.3721	11.9982	50	64	-	GCCCATAGGTGGCGT	4.13077	1.3363
868	chr1	39950101	39950244	144	5.24944	10.9398	8.62721	93	107	-	AGCACCAGAGGGCAC	5.70997	2.57512
869	chr1	39955457	39955602	146	6.91274	13.6749	11.3135	82	96	+	ACCAGAAGAGGGCAT	7.89279	4.29585
869	chr1	39955457	39955602	146	6.91274	13.6749	11.3135	118	132	-	ACCACACGGTGGCTC	4.07212	1.29158
870	chr1	39976971	39977213	243	15.3551	41.0073	38.3754	83	97	-	ACCACAAGGGGGAGG	6.16813	2.9431
871	chr1	39983057	39983483	427	10.373	13.1731	10.82	142	156	-	TCCAGTAGGGTGTGC	4.10902	1.31966
871	chr1	39983057	39983483	427	10.373	13.1731	10.82	158	172	+	GGCTCCAGAGGTCAT	3.7167	1.03012
871	chr1	39983057	39983483	427	10.373	13.1731	10.82	294	308	-	GTCCCTAGAGGTCAC	3.38091	0.812479
872	chr1	40000834	40001242	409	38.1734	114.017	110.873	282	296	+	GCCTGCAGATGGCTC	5.10073	2.08513
873	chr1	40002094	40002302	209	10.0388	17.3934	14.9783	123	137	+	GACAGTAGGTGGCAG	5.07883	2.06905
874	chr1	40095670	40096092	423	48.6251	153.056	149.541	88	102	+	GTCAGAAGGAGGGCT	3.31158	0.774691
874	chr1	40095670	40096092	423	48.6251	153.056	149.541	111	125	-	ACCACCAGGGGCGCT	3.66354	0.995679
874	chr1	40095670	40096092	423	48.6251	153.056	149.541	361	375	+	GCCCCCAGTGAGCGT	3.31247	0.774691
875	chr1	40115287	40115762	476	49.2897	156.299	152.747	173	187	+	ACCACTAGAGGGGGT	5.63078	2.51145
875	chr1	40115287	40115762	476	49.2897	156.299	152.747	434	448	+	TCCACATGAGGACCT	3.26922	0.74958
876	chr1	40116119	40116732	614	46.5411	193.36	189.28	486	500	+	AACACTAGGGGGCGG	5.2426	2.20066
877	chr1	40256795	40256964	170	5.38706	8.7442	6.48128	93	107	-	GCCACCTGGTGGCAA	4.54061	1.64397
877	chr1	40256795	40256964	170	5.38706	8.7442	6.48128	95	109	+	GCCACCAGGTGGCTA	5.10568	2.08938
878	chr1	40290670	40290914	245	22.6729	62.9442	60.1611	88	102	-	CCCAGCAGGAGGAAG	4.6038	1.6925
878	chr1	40290670	40290914	245	22.6729	62.9442	60.1611	112	126	+	ACAGCCAGGGGGCGA	3.86646	1.13787
878	chr1	40290670	40290914	245	22.6729	62.9442	60.1611	193	207	-	ATCAGCAGAGGCCAG	4.51286	1.62342
879	chr1	40293938	40294279	342	33.4509	124.732	121.496	154	168	-	GGCGGCAGGTGGATC	3.39041	0.818156
879	chr1	40293938	40294279	342	33.4509	124.732	121.496	164	178	-	GCCAGAAGGGGGCGG	7.93181	4.29585
879	chr1	40293938	40294279	342	33.4509	124.732	121.496	174	188	-	ACCAATGGAGGCCAG	3.59176	0.950782
879	chr1	40293938	40294279	342	33.4509	124.732	121.496	325	339	+	ATCAGTAGGTGGAAC	4.42481	1.55284
880	chr1	40294891	40295008	118	3.07102	8.08087	5.83783	49	63	-	AACACCAGGGGTCAG	4.19179	1.38722
881	chr1	40329221	40329432	212	18.1115	56.7658	54.0237	61	75	+	CCCACCAAGGGGAAA	3.54363	0.917215
881	chr1	40329221	40329432	212	18.1115	56.7658	54.0237	94	108	-	CCCTGAAGGGGGCTT	4.8962	1.92445
882	chr1	40378816	40379427	612	54.4015	194.955	190.847	132	146	-	GCCACTAGAGGGTGC	6.27003	3.02228
882	chr1	40378816	40379427	612	54.4015	194.955	190.847	570	584	-	ACCTGGAGGTTGCGT	3.45223	0.856985
883	chr1	40379962	40380443	482	36.9191	120.188	116.991	283	297	+	TCCTGCAGGGGGCAC	5.7986	2.64782
884	chr1	40404993	40405111	119	3.39346	9.89644	7.60872	45	59	+	GCCACGTGTGGGAAC	3.34008	0.787812
885	chr1	40465501	40465725	225	8.59178	12.7667	10.4193	91	105	-	TCAGGCAGAGGGCGC	4.37263	1.52143
885	chr1	40465501	40465725	225	8.59178	12.7667	10.4193	100	114	+	GCCTGAAGGGTGTGG	3.84771	1.12436
886	chr1	40480538	40480733	196	6.90095	17.4836	15.0666	151	165	+	ACCAGGTGATGGGGT	3.80967	1.09205
887	chr1	40537488	40537851	364	13.8098	34.9324	32.3468	55	69	-	TCCAGAAGAAGGCAA	5.30539	2.25104
887	chr1	40537488	40537851	364	13.8098	34.9324	32.3468	263	277	+	ATCAGTAGGTGGCGG	4.8962	1.92445
888	chr1	40544749	40545006	258	31.2568	120.288	117.09	100	114	-	ACCAGCAGAGGGCGC	7.96257	4.29585
889	chr1	40579656	40580310	655	45.4479	156.368	152.812	297	311	+	CCCACTAGGTGTCAG	4.15366	1.35556
890	chr1	40619185	40619632	448	13.6053	47.6124	44.9334	103	117	+	GGCTGTAGGGGTCAG	3.61261	0.962574
891	chr1	40658055	40658465	411	44.457	171.863	168.114	115	129	-	ATCAACAGGGGTCAC	3.72816	1.03763
892	chr1	40677424	40677614	191	15.8977	41.0073	38.3754	79	93	-	GCCACAGCAGGGCGC	4.33255	1.50169
892	chr1	40677424	40677614	191	15.8977	41.0073	38.3754	91	105	+	GGCACCAGGGGGCCA	4.28819	1.46597
893	chr1	40694591	40694718	128	4.45121	9.89644	7.60872	37	51	-	ACCAGCAGGAGGCCA	4.46725	1.58503
893	chr1	40694591	40694718	128	4.45121	9.89644	7.60872	40	54	-	ACCACCAGCAGGAGG	3.5986	0.954677
893	chr1	40694591	40694718	128	4.45121	9.89644	7.60872	42	56	+	TCCTGCTGGTGGTGT	3.34582	0.793174
894	chr1	40764160	40764402	243	18.9176	38.5219	35.9084	77	91	-	ACCACAAGAGGGCAC	7.56864	4.01412
895	chr1	40768488	40769149	662	43.4622	140.135	136.758	311	325	-	GCCACAAGAGGTCCT	4.86012	1.8962
895	chr1	40768488	40769149	662	43.4622	140.135	136.758	342	356	+	GCCACTAGAGACCGC	4.55596	1.65561
895	chr1	40768488	40769149	662	43.4622	140.135	136.758	495	509	-	AACACTGGAAGGCGG	3.42713	0.841638
896	chr1	40797321	40797705	385	47.9331	151.52	148.021	214	228	+	ACCAACAGATGGCGC	5.64975	2.52578
896	chr1	40797321	40797705	385	47.9331	151.52	148.021	308	322	-	ACCACAATAGGCCTT	3.28567	0.759451
896	chr1	40797321	40797705	385	47.9331	151.52	148.021	341	355	+	TTCACAAGGAAGCAG	3.284	0.759451
897	chr1	40802807	40803368	562	56.1828	187.975	183.983	147	161	+	ACCAGCAGATGGCAG	6.60206	3.284
897	chr1	40802807	40803368	562	56.1828	187.975	183.983	499	513	-	TCCAGAAGATGCGGG	4.06854	1.28819
898	chr1	40844715	40844990	276	41.9051	170.892	167.154	112	126	-	TCCACCAGATGGCAC	6.10127	2.8962
898	chr1	40844715	40844990	276	41.9051	170.892	167.154	125	139	+	GACACAAGTGGGAAA	3.51428	0.896196
899	chr1	40865170	40865308	139	4.85229	9.28013	7.00567	2	16	-	TACAGTTGGGGGTGT	3.44855	0.853872
899	chr1	40865170	40865308	139	4.85229	9.28013	7.00567	92	106	+	GCCACTGGAGGGCTG	4.8041	1.85078
900	chr1	40878924	40879372	449	42.4045	139.1	135.73	313	327	+	GCCACAAGGCGGCGC	5.48017	2.39469
900	chr1	40878924	40879372	449	42.4045	139.1	135.73	430	444	+	GGCAGAAGGGAGTGT	4.17914	1.37675
901	chr1	40884772	40885322	551	28.6576	77.7651	74.8837	353	367	+	GACACAGGAGGGCGC	4.90658	1.93181
901	chr1	40884772	40885322	551	28.6576	77.7651	74.8837	364	378	-	ACCATTAGGGGGCGC	5.33068	2.27246
902	chr1	40887441	40888011	571	39.1997	110.523	107.405	160	174	+	CCCAGAAGATGTCCA	3.67366	1.00043
902	chr1	40887441	40888011	571	39.1997	110.523	107.405	353	367	-	GCCACCAGGTGGTCA	4.17198	1.37059
902	chr1	40887441	40888011	571	39.1997	110.523	107.405	355	369	+	ACCACCTGGTGGCGG	4.73755	1.80134
903	chr1	40902500	40902679	180	6.10272	13.3206	10.9643	82	96	+	CCCTGAGGAGGCCAG	3.52143	0.899629
903	chr1	40902500	40902679	180	6.10272	13.3206	10.9643	92	106	+	GCCAGAAGAGGTCCT	5.11407	2.09637
904	chr1	40924257	40924480	224	12.6576	35.2139	32.6258	112	126	-	GTCAACAGAGGGCAC	5.10791	2.09151
905	chr1	41001639	41001889	251	28.5121	132.192	128.888	113	127	+	GCCACCAGGGGAAGC	4.88941	1.91721
905	chr1	41001639	41001889	251	28.5121	132.192	128.888	176	190	+	CAAAGAAGATGGCAG	3.5544	0.924453
906	chr1	41037870	41037997	128	4.20742	13.3206	10.9643	34	48	-	GCTAGTAGATGGCAG	4.59007	1.68194
907	chr1	41058376	41058658	283	28.2841	79.4329	76.5403	92	106	-	GTCAGAAGAGGGTGC	5.50446	2.41229
907	chr1	41058376	41058658	283	28.2841	79.4329	76.5403	102	116	-	GCCTGTGGAGGTCAG	3.74473	1.04915
908	chr1	41105412	41105763	352	19.7984	66.3211	63.516	198	212	+	GCCAGAAGAGGGCAT	8.54516	4.55284
909	chr1	41152549	41152888	340	31.2371	98.5191	95.4917	183	197	+	ACCACTAGGTGGAGA	4.82102	1.86646
910	chr1	41211464	41211592	129	3.90464	8.69201	6.43022	81	95	-	GCCTCTAGAGGTCAA	4.18111	1.37779
910	chr1	41211464	41211592	129	3.90464	8.69201	6.43022	84	98	+	ACCTCTAGAGGCAAT	3.8729	1.14206
911	chr1	41264230	41264619	390	31.0523	73.4353	70.5837	159	173	+	GTCAGTAGAGGGCGC	6.05552	2.85699
911	chr1	41264230	41264619	390	31.0523	73.4353	70.5837	332	346	-	TCCTGAGGGAGGCGG	3.68403	1.00833
911	chr1	41264230	41264619	390	31.0523	73.4353	70.5837	335	349	-	ACCTCCTGAGGGAGG	3.92812	1.18243
912	chr1	41274646	41274873	228	8.80018	30.1108	27.5646	84	98	-	CCCCCAAGGGGGTGA	3.91364	1.17134
912	chr1	41274646	41274873	228	8.80018	30.1108	27.5646	87	101	+	CCCCCTTGGGGGCGA	3.29585	0.767004
913	chr1	41302110	41302309	200	4.11698	9.25057	6.97907	81	95	-	ACCAGGGGAAGCCAC	3.42829	0.841638
913	chr1	41302110	41302309	200	4.11698	9.25057	6.97907	84	98	-	GCCACCAGGGGAAGC	4.88941	1.91721
913	chr1	41302110	41302309	200	4.11698	9.25057	6.97907	94	108	-	ACCAGGGGAAGCCAC	3.42829	0.841638
913	chr1	41302110	41302309	200	4.11698	9.25057	6.97907	97	111	-	GCCACCAGGGGAAGC	4.88941	1.91721
913	chr1	41302110	41302309	200	4.11698	9.25057	6.97907	107	121	-	ACCAGGGGAAGCCAC	3.42829	0.841638
913	chr1	41302110	41302309	200	4.11698	9.25057	6.97907	110	124	-	GCCACCAGGGGAAGC	4.88941	1.91721
913	chr1	41302110	41302309	200	4.11698	9.25057	6.97907	120	134	-	ACCAGGGGAAGCCAC	3.42829	0.841638
913	chr1	41302110	41302309	200	4.11698	9.25057	6.97907	123	137	-	GCCACCAGGGGAAGC	4.88941	1.91721
914	chr1	41386506	41386744	239	27.4976	89.577	86.6141	127	141	+	AAAGCCAGGGGGCGC	3.41341	0.832683
915	chr1	41420750	41420900	151	3.34627	6.62254	4.42807	108	122	+	TGCTACAGAGGGCAG	3.66756	0.995679
916	chr1	41597055	41597424	370	6.10272	11.2151	8.89634	311	325	+	GCCCCTAGAGGCCAG	4.18243	1.37986
916	chr1	41597055	41597424	370	6.10272	11.2151	8.89634	321	335	+	GCCAGAATGGGGTCT	3.67366	1.00043
917	chr1	41597666	41597911	246	8.66649	13.479	11.1194	121	135	-	GTCAGAAGAGAGTAT	4.24795	1.43297
918	chr1	41654309	41654688	380	8.43056	16.9005	14.491	273	287	+	GCCAGCAGGGGGAGA	6.10127	2.8962
919	chr1	41744594	41744998	405	6.55492	8.49925	6.24666	203	217	-	GGCAGCAGAGAGGAG	3.88941	1.15243
919	chr1	41744594	41744998	405	6.55492	8.49925	6.24666	305	319	-	TCCATGAGAAGGAAC	3.31876	0.777284
920	chr1	41752360	41752534	175	3.59007	8.7706	6.50732	53	67	-	CCCTGCAGGGGGCTC	4.88606	1.91721
921	chr1	41810387	41810632	246	28.6812	113.121	109.982	113	127	+	ACCACTAGAGGGGAG	5.49214	2.4023
922	chr1	41845340	41845519	180	8.79625	20.8196	18.3632	63	77	-	ACCACCAGGGGTCCC	4.56864	1.66555
923	chr1	41897844	41898051	208	13.9906	42.2785	39.6368	61	75	-	TGCAGAGGATGGAAG	3.43297	0.844664
923	chr1	41897844	41898051	208	13.9906	42.2785	39.6368	64	78	-	ACCTGCAGAGGATGG	3.95468	1.20204
923	chr1	41897844	41898051	208	13.9906	42.2785	39.6368	117	131	+	GCCAGCAGGGGGAGA	6.10127	2.8962
924	chr1	41961117	41961316	200	8.87096	27.0913	24.5724	70	84	-	GCCAGAAGAGGGCAT	8.54516	4.55284
925	chr1	42075466	42075711	246	8.67435	26.0145	23.5051	231	245	-	GCTAGAAAATGGCAT	3.48413	0.879426
926	chr1	42160599	42161138	540	22.3583	75.1701	72.3064	367	381	+	GCCAGAAGGGGGCAC	8.4828	4.49894
927	chr1	42238238	42238889	652	23.998	75.1919	72.3269	101	115	+	ATCACCAAATGGCAG	3.4389	0.850781
927	chr1	42238238	42238889	652	23.998	75.1919	72.3269	342	356	-	TCCACCAGGGGGCAG	6.41005	3.1296
928	chr1	42376205	42376592	388	9.73997	21.5335	19.0691	56	70	-	CCCAGAAGGGTGGAT	3.9393	1.19044
928	chr1	42376205	42376592	388	9.73997	21.5335	19.0691	69	83	-	GCCACCAGGGGCTCC	4.0752	1.29328
929	chr1	42514535	42514770	236	13.8884	36.1304	33.5356	68	82	-	ACCAGAAGAGGGCAT	7.89279	4.29585
929	chr1	42514535	42514770	236	13.8884	36.1304	33.5356	102	116	-	ACCAGAAGAGGGCAT	7.89279	4.29585
930	chr1	42684850	42685183	334	37.2887	127.57	124.308	117	131	+	GCCTGCAGAGGGCGC	6.66154	3.32975
930	chr1	42684850	42685183	334	37.2887	127.57	124.308	304	318	+	GCTAGAAGATGCCTG	3.29073	0.761954
931	chr1	42686407	42686726	320	6.71614	9.64703	7.36254	9	23	-	GCCGCGGGTGGGCGC	3.27409	0.752027
932	chr1	42691207	42691840	634	46.8832	163.584	159.942	198	212	-	GTCGGCAGGGGGCGC	5.06349	2.0575
932	chr1	42691207	42691840	634	46.8832	163.584	159.942	600	614	+	ACAAGGGGAGGGAAC	3.4828	0.876148
933	chr1	42714633	42715163	531	24.4423	94.6068	91.6081	85	99	-	CCCGTTAGATGGCGC	3.66756	0.995679
933	chr1	42714633	42715163	531	24.4423	94.6068	91.6081	367	381	+	GCCTGAATAGGGTTC	3.32606	0.782516
933	chr1	42714633	42715163	531	24.4423	94.6068	91.6081	498	512	+	GACAGAAGGAAGCAG	3.87615	1.14448
934	chr1	42718606	42718919	314	30.4743	101.886	98.8337	102	116	-	CCCAGCAAGTGGTGC	3.67985	1.00524
934	chr1	42718606	42718919	314	30.4743	101.886	98.8337	156	170	-	GCCCCAAGGGGGCTC	5.01954	2.02228
934	chr1	42718606	42718919	314	30.4743	101.886	98.8337	168	182	+	GGCAGGAGGTAGCGG	3.76195	1.05998
935	chr1	42738208	42738414	207	9.7557	22.057	19.587	102	116	-	GCCTGAAGAGGGCTT	5.70774	2.57349
936	chr1	42779895	42780090	196	16.8493	42.6249	39.9812	77	91	-	ACCACAGGATGTCCC	3.39686	0.823909
937	chr1	42807908	42808210	303	11.1477	34.819	32.2351	179	193	-	TCCAGTAGGGGACCC	4.21896	1.41005
938	chr1	42820836	42821024	189	7.73457	17.9159	15.494	66	80	+	ACCAGCAGAGGGACA	4.95468	1.97062
939	chr1	42856036	42856724	689	21.0607	55.7034	52.9685	155	169	+	ACCAGAAGAGGGCAT	7.89279	4.29585
939	chr1	42856036	42856724	689	21.0607	55.7034	52.9685	532	546	+	CCCAGGAGATGCAGT	3.76195	1.05998
939	chr1	42856036	42856724	689	21.0607	55.7034	52.9685	545	559	-	GCCAGAAGAGAGCAC	6.50307	3.20204
940	chr1	42864251	42864456	206	7.07003	10.9033	8.5912	68	82	-	ACCACAAGAGGGCAT	7.37469	3.86012
941	chr1	42915087	42915355	269	32.114	98.2012	95.1771	45	59	+	CACAGATGGGGGAAA	3.3098	0.774691
941	chr1	42915087	42915355	269	32.114	98.2012	95.1771	123	137	+	ACCACAAGATGGAGT	5.73993	2.5986
941	chr1	42915087	42915355	269	32.114	98.2012	95.1771	172	186	+	CCCTGAGGATGGGAT	3.34104	0.790485
942	chr1	42980424	42980552	129	5.37527	7.84153	5.60356	77	91	-	GCCACTGGATGGCAA	4.61979	1.70553
943	chr1	42993808	42994124	317	18.9963	41.2372	38.6031	138	152	+	CCCACTTGGTGGCTT	3.62893	0.970616
943	chr1	42993808	42994124	317	18.9963	41.2372	38.6031	176	190	-	GCCAGAAGAGGGCAC	9.01592	4.55284
944	chr1	43051993	43052237	245	16.4482	54.9989	52.2693	113	127	-	TCATCTAGGTGGCAG	3.32514	0.782516
944	chr1	43051993	43052237	245	16.4482	54.9989	52.2693	150	164	-	GTCACCAGGGGAAAA	3.39362	0.821023
945	chr1	43059264	43059463	200	8.57212	15.8988	13.5034	114	128	-	GACACCTGGTGGTGG	3.30364	0.769551
945	chr1	43059264	43059463	200	8.57212	15.8988	13.5034	116	130	+	ACCACCAGGTGTCGG	4.76955	1.82681
946	chr1	43065884	43066569	686	44.2015	127.288	124.03	224	238	-	TTCAGCAGGGGGCAG	5.27819	2.22915
947	chr1	43110390	43111057	668	53.3988	175.293	171.496	215	229	+	GCCAGCAGTAGACAG	3.39469	0.821023
947	chr1	43110390	43111057	668	53.3988	175.293	171.496	365	379	-	CCCAGCAGGTGGCGC	6.13906	2.92082
948	chr1	43111333	43111635	303	3.27549	4.82886	2.72144	182	196	+	AACAGTAGAGAGTTT	3.34294	0.790485
949	chr1	43112722	43113276	555	30.6551	99.6549	96.6201	342	356	+	CCCACCAGAGGGCAG	6.37779	3.10073
949	chr1	43112722	43113276	555	30.6551	99.6549	96.6201	345	359	+	ACCAGAGGGCAGCAG	3.33068	0.785156
949	chr1	43112722	43113276	555	30.6551	99.6549	96.6201	421	435	-	AACAGCAGATGCCTC	3.66959	1
949	chr1	43112722	43113276	555	30.6551	99.6549	96.6201	475	489	+	GCCTCCAGAGGTGAA	3.53165	0.910095
950	chr1	43138213	43138778	566	54.1184	156.266	152.715	213	227	+	GCCGCATGGGGGCGC	4.84466	1.88273
951	chr1	43139463	43139958	496	53.6033	171.999	168.248	329	343	+	TCCACTAGAGGGCGC	6.65365	3.32514
952	chr1	43264251	43264998	748	39.1093	115.636	112.478	208	222	+	AGCACGAAAGGGCAT	3.5157	0.899629
952	chr1	43264251	43264998	748	39.1093	115.636	112.478	326	340	-	TCCACAAGGGGGTGG	5.63639	2.51713
953	chr1	43269750	43270010	261	38.6138	111.514	108.387	146	160	-	ACCGCCAGAGGGCAA	5.36653	2.3019
954	chr1	43277038	43277223	186	10.145	22.5802	20.1049	46	60	+	ACCACATGATGGTTC	3.80967	1.09205
954	chr1	43277038	43277223	186	10.145	22.5802	20.1049	84	98	-	ACCAGAAGAGGGCAC	8.27327	4.36856
955	chr1	43280151	43280473	323	21.5994	76.4675	73.5952	70	84	-	GCAGGCAGAGAGCAA	3.39794	0.823909
955	chr1	43280151	43280473	323	21.5994	76.4675	73.5952	98	112	-	GCATGCAGGTGGCAC	4.20971	1.4023
955	chr1	43280151	43280473	323	21.5994	76.4675	73.5952	116	130	+	GCCATTAGAAGCCAG	3.3851	0.815309
955	chr1	43280151	43280473	323	21.5994	76.4675	73.5952	126	140	+	GCCAGAAGAGAGCAT	6.34775	3.07935
956	chr1	43299483	43299784	302	35.472	105.03	101.955	6	20	-	GACACAAGCTGGAGT	3.4168	0.835647
956	chr1	43299483	43299784	302	35.472	105.03	101.955	113	127	+	GCCACAAGAAAGTAG	4.07366	1.29158
956	chr1	43299483	43299784	302	35.472	105.03	101.955	158	172	+	ACCACTAGAGGTCAT	5.3098	2.25414
957	chr1	43445515	43445885	371	9.41753	18.213	15.787	50	64	-	CCCGGGAGGGGCTGC	3.37779	0.812479
957	chr1	43445515	43445885	371	9.41753	18.213	15.787	101	115	-	GCCGCCTGGGGGCTT	3.96658	1.21042
957	chr1	43445515	43445885	371	9.41753	18.213	15.787	103	117	+	GCCCCCAGGCGGCGC	4.09854	1.31158
958	chr1	43511319	43511616	298	36.3804	112.714	109.579	146	160	+	GCCCACAGAGAGCGC	3.99568	1.23359
959	chr1	43561591	43561772	182	5.08036	10.8451	8.53503	9	23	+	CCCACTTGGGGGCCC	3.97881	1.2204
959	chr1	43561591	43561772	182	5.08036	10.8451	8.53503	17	31	-	AGCAGAAGGGGCCCC	3.90309	1.16178
959	chr1	43561591	43561772	182	5.08036	10.8451	8.53503	20	34	-	CACAGCAGAAGGGGC	3.65956	0.9914
959	chr1	43561591	43561772	182	5.08036	10.8451	8.53503	105	119	+	TCCACAAGAGGGCTG	5.81531	2.66154
960	chr1	43589912	43590150	239	3.90071	7.35619	5.13613	193	207	-	CCCAGAAGAGGGCGT	7.10624	3.65956
961	chr1	43635820	43636068	249	17.2268	39.8524	37.2287	4	18	-	CTCAAAAGAGGGATT	3.38828	0.818156
961	chr1	43635820	43636068	249	17.2268	39.8524	37.2287	92	106	-	TCCACCTGGTGGCAC	4.59007	1.68194
961	chr1	43635820	43636068	249	17.2268	39.8524	37.2287	94	108	+	GCCACCAGGTGGATT	4.8729	1.90658
962	chr1	43676586	43676727	142	6.72793	12.6027	10.2582	76	90	+	ACCAAAAGAGGGCAT	6.2993	3.04672
962	chr1	43676586	43676727	142	6.72793	12.6027	10.2582	114	128	-	ACCACACGATGGCTC	4.17198	1.37059
963	chr1	43732144	43732422	279	23.8289	70.1634	67.3322	110	124	+	ACCTGCAGAGGCCAG	4.75945	1.81816
963	chr1	43732144	43732422	279	23.8289	70.1634	67.3322	120	134	+	GCCAGAAGAAGGTGC	5.64975	2.52578
963	chr1	43732144	43732422	279	23.8289	70.1634	67.3322	184	198	-	TCCTCCAGGGGACCC	3.43297	0.844664
964	chr1	43738256	43738718	463	44.229	147.426	143.973	116	130	-	GCCAGAAGAGGGCAT	8.54516	4.55284
964	chr1	43738256	43738718	463	44.229	147.426	143.973	126	140	-	ACCAACAAAGGCCAG	3.28904	0.761954
965	chr1	43760179	43760426	248	24.4227	88.3631	85.4085	121	135	+	AACACTAGGTGGCAG	4.65758	1.73755
966	chr1	43762498	43762939	442	14.6001	51.7331	49.0266	260	274	+	GGGAGGAGGGGGCAG	3.5784	0.943095
966	chr1	43762498	43762939	442	14.6001	51.7331	49.0266	311	325	-	CACTGTAGAGGGCAG	4.23359	1.42136
967	chr1	43892926	43893235	310	5.10002	7.67462	5.44715	153	167	+	ACCACATGGTGGCTC	4.35754	1.52143
967	chr1	43892926	43893235	310	5.10002	7.67462	5.44715	191	205	-	ACCAGAAGAGGGCGT	8	4.29585
968	chr1	43898951	43899354	404	56.6585	193.716	189.624	22	36	+	GCCTCAAGGGAGGAA	3.63078	0.974694
968	chr1	43898951	43899354	404	56.6585	193.716	189.624	50	64	+	ACCGGAAGTTGGCTG	3.54363	0.917215
968	chr1	43898951	43899354	404	56.6585	193.716	189.624	211	225	+	GCCACCAGGGGGAGA	5.79048	2.64207
969	chr1	43902666	43903069	404	32.5622	82.2267	79.3156	69	83	+	ACCACTAGTGGGCCC	4.27737	1.45717
969	chr1	43902666	43903069	404	32.5622	82.2267	79.3156	301	315	+	GTCAGTAGGTGGCAG	5.03668	2.03668
970	chr1	43949859	43950076	218	19.2401	56.8456	54.1031	87	101	-	ACCAGAAGAGGGCAT	7.89279	4.29585
971	chr1	43966594	43967314	721	41.9955	110.523	107.405	242	256	-	TCCACGGGAGGTCAC	3.76955	1.065
971	chr1	43966594	43967314	721	41.9955	110.523	107.405	383	397	+	TCCACTAGGGGCACT	3.53462	0.910095
971	chr1	43966594	43967314	721	41.9955	110.523	107.405	409	423	-	ACCTGAAGAGACTAC	3.4437	0.853872
971	chr1	43966594	43967314	721	41.9955	110.523	107.405	429	443	-	ACCAACAGTGGGGAG	3.61083	0.962574
972	chr1	44041821	44042484	664	61.094	197.765	193.605	158	172	-	TCCAGCAGATGGCAC	6.44129	3.15243
972	chr1	44041821	44042484	664	61.094	197.765	193.605	605	619	-	GCAACAGGGTGGTGC	3.36856	0.8041
972	chr1	44041821	44042484	664	61.094	197.765	193.605	618	632	-	GACAGCAGGAGAAGC	3.2668	0.74958
973	chr1	44064456	44065019	564	51.3383	135.064	131.734	357	371	-	GCCACAAGAGGGCGC	8.12784	4.29585
974	chr1	44119838	44120154	317	24.4856	56.1074	53.3711	85	99	-	GCCTGAAGGGGGCCG	5.23958	2.1986
974	chr1	44119838	44120154	317	24.4856	56.1074	53.3711	106	120	-	GCCAGGAGGGGGAGC	6.1343	2.92082
974	chr1	44119838	44120154	317	24.4856	56.1074	53.3711	237	251	+	GACAGTAGTGGGAAC	3.8962	1.15739
975	chr1	44148650	44149122	473	29.9356	71.084	68.247	121	135	+	GTCCGTAGGTGGTGG	3.30539	0.769551
976	chr1	44155282	44155987	706	19.0631	67.5657	64.7524	183	197	-	TCCAGTAGGGGGAGC	5.9393	2.76447
976	chr1	44155282	44155987	706	19.0631	67.5657	64.7524	306	320	+	GCCAGGAGAGTGTAC	4.30892	1.4828
976	chr1	44155282	44155987	706	19.0631	67.5657	64.7524	620	634	+	ACCACATGGTGGCTC	4.35754	1.52143
976	chr1	44155282	44155987	706	19.0631	67.5657	64.7524	653	667	-	ACCAAAAGAGGGCAT	6.2993	3.04672
977	chr1	44164893	44165104	212	11.6667	34.634	32.0511	101	115	+	ACCACTGGGAGGCAG	4.20971	1.4023
978	chr1	44168009	44168331	323	43.5015	126.715	123.463	161	175	+	GCCAGAAGAGGGCAT	8.54516	4.55284
979	chr1	44173369	44174268	900	44.052	121.377	118.171	108	122	-	TCCTGTAGGAGGCAC	4.51145	1.6216
979	chr1	44173369	44174268	900	44.052	121.377	118.171	732	746	-	ACCACAAGGGGGTGT	6.13077	2.91721
980	chr1	44202924	44203064	141	7.0543	17.6758	15.2564	72	86	+	ATCACAAGATGGCGC	5.28735	2.23732
981	chr1	44228956	44229342	387	26.7938	104.104	101.035	275	289	+	CCCACCAGATGGCAC	5.92445	2.75203
982	chr1	44237324	44237644	321	21.3045	62.7879	60.0054	182	196	-	ACCAGAAGGGGGCAT	7.61618	4.05453
982	chr1	44237324	44237644	321	21.3045	62.7879	60.0054	185	199	-	ACAACCAGAAGGGGG	3.37986	0.812479
983	chr1	44290486	44290782	297	6.20889	15.4293	13.0406	245	259	+	GTCACAAGATGGCGC	5.48017	2.39469
984	chr1	44437902	44438270	369	19.9951	69.2445	66.4201	94	108	-	TCCACCAGGGGGCAG	6.41005	3.1296
985	chr1	44532118	44532241	124	4.49053	7.7402	5.50695	31	45	-	ACCAGAATAGAGCTG	3.46725	0.866461
985	chr1	44532118	44532241	124	4.49053	7.7402	5.50695	75	89	-	CCCAGGAGATGGGGC	4.61083	1.69897
985	chr1	44532118	44532241	124	4.49053	7.7402	5.50695	80	94	+	ATCTCCTGGGGGCAG	3.40561	0.829738
986	chr1	44551480	44551961	482	33.852	117.108	113.937	34	48	-	ACCTGGAGAGGTTAG	3.61798	0.966576
986	chr1	44551480	44551961	482	33.852	117.108	113.937	124	138	-	GCCAGAAGAAAACTC	3.40121	0.826814
986	chr1	44551480	44551961	482	33.852	117.108	113.937	137	151	+	GCCGAGAGGGGGAGC	4.14691	1.34969
986	chr1	44551480	44551961	482	33.852	117.108	113.937	189	203	-	GACGGCAGGGGCTGG	3.25026	0.739929
987	chr1	44741346	44741590	245	21.7921	69.4246	66.5994	110	124	-	GCCAGCAGAGAGCAG	6.06048	2.86012
988	chr1	44745665	44746004	340	34.8154	123.403	120.179	201	215	+	ACCAGATGGTGGCGC	5.32606	2.26841
989	chr1	45313993	45314233	241	23.8997	81.3751	78.4687	139	153	-	GCCACTAGGTGGCAT	6.21042	2.97469
990	chr1	45389427	45389542	116	4.0226	10.4551	8.15224	46	60	-	ACCACTAGGGTCCAG	3.62525	0.970616
991	chr1	45431694	45432304	611	36.1523	134.459	131.136	380	394	+	GCCACTAGGTGGCAA	5.67162	2.54363
991	chr1	45431694	45432304	611	36.1523	134.459	131.136	443	457	-	ACCCGCAGGAGGTAC	3.94692	1.19723
992	chr1	45501494	45501705	212	10.6326	25.2194	22.717	88	102	-	CCCCATAGAGGGAGC	3.70997	1.02503
993	chr1	45554350	45554588	239	8.87096	21.1441	18.6835	99	113	-	ACCACCAGGGGGCCT	5.74232	2.60033
994	chr1	45627918	45628188	271	25.449	74.2341	71.3762	121	135	-	AACAGCAGGGGGCAA	5.28988	2.23882
995	chr1	45672455	45673062	608	14.7889	42.2785	39.6368	475	489	-	GGCAGCAGATGTCAC	4.33068	1.50031
996	chr1	45675161	45675379	219	8.69795	30.374	27.8253	112	126	-	GCCAGAAGAGGGAGT	7.06803	3.64207
996	chr1	45675161	45675379	219	8.69795	30.374	27.8253	122	136	-	GCCCACAGAGGCCAG	3.73518	1.04335
997	chr1	45751059	45751280	222	7.36101	15.5475	13.1566	87	101	-	TCCACTAGGTGGCCC	4.75696	1.81531
998	chr1	45766035	45766539	505	30.9107	98.2725	95.2481	318	332	-	ACCACATGGGGGCAG	5.38616	2.31876
999	chr1	45769930	45770639	710	19.13	49.9938	47.2985	50	64	+	TACAGAAGTGGGTAA	3.25493	0.742321
999	chr1	45769930	45770639	710	19.13	49.9938	47.2985	313	327	-	GCCACTAGGGGGCAA	6.36452	3.08938
999	chr1	45769930	45770639	710	19.13	49.9938	47.2985	511	525	+	GCCCACTGAGGGAGT	3.28316	0.759451
999	chr1	45769930	45770639	710	19.13	49.9938	47.2985	667	681	-	AACTGTAGAGGGTTT	3.48945	0.882729
1000	chr1	45816503	45817244	742	63.5162	169.695	165.972	538	552	+	GCCACTAGGTGTCTC	4.27246	1.45223
1000	chr1	45816503	45817244	742	63.5162	169.695	165.972	564	578	+	TCCACTAGAGGGAGC	5.77989	2.63078
1000	chr1	45816503	45817244	742	63.5162	169.695	165.972	587	601	+	TCCAGGAAGGGGAAA	3.44249	0.850781
1001	chr1	45825203	45825525	323	52.1641	157.307	153.741	122	136	+	ACCCACAGAGGCCGC	3.78252	1.07417
1001	chr1	45825203	45825525	323	52.1641	157.307	153.741	132	146	+	GCCGCTAGAGGGGAT	4.78781	1.83863
1002	chr1	45862952	45863270	319	28.3627	83.2563	80.3376	101	115	+	ACCAGAAGAGGGCAC	8.27327	4.36856
1002	chr1	45862952	45863270	319	28.3627	83.2563	80.3376	139	153	-	ACCACATGGTGGCTC	4.35754	1.52143
1003	chr1	45931265	45931422	158	6.86949	20.0009	17.5535	65	79	-	ACCACCAGAGGGAAA	5.67778	2.54821
1004	chr1	45934512	45934649	138	3.38166	7.01912	4.80941	36	50	-	GCCTCCAGGGGCATG	3.45469	0.860121
1004	chr1	45934512	45934649	138	3.38166	7.01912	4.80941	39	53	+	GCCCCTGGAGGCCAG	3.30103	0.767004
1004	chr1	45934512	45934649	138	3.38166	7.01912	4.80941	49	63	+	GCCAGAAGAAGGCAT	6.43533	3.14874
1005	chr1	45949126	45949260	135	4.41975	8.7442	6.48128	48	62	-	TCCACTAGGGGGAAA	5.00877	2.01368
1006	chr1	46018486	46018748	263	16.2241	45.8273	43.1603	92	106	-	GCCACTAGGTGGCAG	6.09637	2.89279
1007	chr1	46022380	46022665	286	21.2494	69.4655	66.64	107	121	-	ACCACTGGATGTCAG	3.70553	1.02273
1008	chr1	46041870	46042004	135	5.50896	11.0031	8.68827	71	85	-	ATCAGTAGAGGGCAC	5.78781	2.64016
1009	chr1	46066408	46066728	321	8.03734	13.7887	11.4253	135	149	+	TTCTGTAGAGGGAGC	3.96257	1.20971
1010	chr1	46067024	46067245	222	11.2342	32.3718	29.8077	127	141	-	TGCAGCTGGGGTCGC	3.29499	0.764472
1010	chr1	46067024	46067245	222	11.2342	32.3718	29.8077	206	220	+	CCAACCAGGGGACAG	3.41341	0.832683
1011	chr1	46342032	46342427	396	10.8646	25.1367	22.6363	210	224	+	GCCTACAGGGGGCGT	5.17522	2.14448
1011	chr1	46342032	46342427	396	10.8646	25.1367	22.6363	355	369	+	GACAAAGGATGGAGC	3.28735	0.761954
1012	chr1	46416891	46417256	366	19.3895	65.3145	62.5154	48	62	+	CCAAGAAGAGGATGT	3.30103	0.767004
1012	chr1	46416891	46417256	366	19.3895	65.3145	62.5154	238	252	-	AACACTAGAGGGAGA	4.37469	1.52143
1013	chr1	46422318	46422543	226	5.61513	9.25057	6.97907	178	192	-	TTCTGTAGAGGGAGC	3.96257	1.20971
1014	chr1	46425742	46425934	193	9.9641	32.6747	30.107	92	106	-	TGCAGCTGGGGTCGC	3.29499	0.764472
1015	chr1	46428212	46428661	450	8.91421	28.7719	26.2377	219	233	-	GGCAGAAGCTGGCAG	3.99568	1.23359
1015	chr1	46428212	46428661	450	8.91421	28.7719	26.2377	346	360	+	GCCAGATGAGGGCAT	6.1343	2.92082
1016	chr1	46580393	46580733	341	15.1113	27.2037	24.6835	138	152	+	TCCAGATGGTGGCGC	4.9914	2.00087
1016	chr1	46580393	46580733	341	15.1113	27.2037	24.6835	292	306	+	GACAAAGGAGGGAGA	3.284	0.759451
1017	chr1	46698003	46698186	184	11.6746	17.0069	14.5963	70	84	+	ACCAGGAGAGACTAT	3.55752	0.928118
1017	chr1	46698003	46698186	184	11.6746	17.0069	14.5963	97	111	+	GCCAGGAGGGGGACT	4.92082	1.9431
1018	chr1	46734939	46735076	138	4.33324	12.3441	10.0061	55	69	-	GACATTAGGGGGCCC	3.59346	0.950782
1019	chr1	46769326	46769615	290	18.5441	53.5028	50.7829	188	202	-	ACCCCTAGAGGTCAC	4.17198	1.37059
1019	chr1	46769326	46769615	290	18.5441	53.5028	50.7829	191	205	+	ACCTCTAGGGGTCAC	4.4023	1.53462
1020	chr1	46778759	46778892	134	2.61882	4.83406	2.72348	73	87	+	GCCAGAAGAGTACAT	4.24489	1.42946
1021	chr1	46779568	46779801	234	17.4588	56.3103	53.5721	133	147	+	GCCTACAGGGGGCGT	5.17522	2.14448
1022	chr1	46849793	46850104	312	36.8129	100.423	97.3811	54	68	+	GGCAGCAGTGAGCAG	3.49214	0.882729
1022	chr1	46849793	46850104	312	36.8129	100.423	97.3811	140	154	+	AACACTAGGGGGCAG	5.20273	2.16813
1023	chr1	46856615	46856810	196	10.6994	29.8265	27.2832	14	28	-	GCCGCCTGAGAGCAA	3.39794	0.823909
1023	chr1	46856615	46856810	196	10.6994	29.8265	27.2832	77	91	+	CCCTGCAGAAGACAC	3.50169	0.88941
1023	chr1	46856615	46856810	196	10.6994	29.8265	27.2832	101	115	-	GCCACCTGGTGGCAG	4.8729	1.90658
1023	chr1	46856615	46856810	196	10.6994	29.8265	27.2832	103	117	+	GCCACCAGGTGGCCA	4.88273	1.91364
1024	chr1	46892140	46892255	116	4.5849	8.38708	6.13772	55	69	-	AACTGTAGGGGGGAT	3.767	1.06399
1025	chr1	46914317	46914817	501	57.0754	125.724	122.481	128	142	-	GCCTGAAGAGGGCAC	6.79048	3.42946
1025	chr1	46914317	46914817	501	57.0754	125.724	122.481	294	308	-	GCCACCATGTGGCTG	3.66354	0.995679
1025	chr1	46914317	46914817	501	57.0754	125.724	122.481	296	310	+	GCCACATGGTGGCTC	4.51713	1.62525
1025	chr1	46914317	46914817	501	57.0754	125.724	122.481	334	348	-	ACCAGAAGAGGGCAC	8.27327	4.36856
1026	chr1	46939320	46939688	369	25.3743	63.7608	60.973	131	145	+	ACCACATGGTGGCTC	4.35754	1.52143
1026	chr1	46939320	46939688	369	25.3743	63.7608	60.973	169	183	-	GCCAGAAGAGGGCAC	9.01592	4.55284
1027	chr1	46939912	46940088	177	5.85892	10.8443	8.53503	91	105	+	GCTTGAAGAGGCCAG	3.52724	0.906578
1027	chr1	46939912	46940088	177	5.85892	10.8443	8.53503	101	115	+	GCCAGAAGATGGCAT	7.1831	3.72354
1028	chr1	46957367	46957564	198	4.81297	10.2689	7.96887	157	171	+	ACCAGAAGAGGGCAT	7.89279	4.29585
1029	chr1	46970559	46970898	340	44.4649	142.974	139.568	91	105	-	GCCAGCAGAAGTTCT	3.41908	0.835647
1029	chr1	46970559	46970898	340	44.4649	142.974	139.568	149	163	-	GCCAGCAGGGGGAGC	6.86646	3.48678
1030	chr1	47199042	47199190	149	7.18406	13.9426	11.5771	45	59	-	GACCACAGATGGCGC	3.55129	0.920819
1030	chr1	47199042	47199190	149	7.18406	13.9426	11.5771	68	82	+	TCTGCAAGGGGGAGG	3.3098	0.774691
1031	chr1	47277833	47278044	212	21.969	64.2553	61.4635	96	110	+	GCCACTTGGGGGCAC	5.46471	2.383
1032	chr1	47804331	47804446	116	4.1445	6.72676	4.52933	68	82	+	ACCACTAGGAGTCCT	3.45346	0.856985
1033	chr1	47809600	47810010	411	26.4517	93.5265	90.5364	99	113	+	GCCACTAGGGGGCGA	6.41229	3.13018
1034	chr1	47846089	47846238	150	3.97542	8.30888	6.06085	85	99	+	TCCACTAGAGGGCTA	5.08938	2.07624
1035	chr1	48569707	48569843	137	3.93216	7.79884	5.5625	122	136	-	AACAGTGGATGGAGT	3.56225	0.931814
1036	chr1	48707906	48708198	293	5.71737	7.73823	5.50663	200	214	+	TCCACCACATGGCTT	3.60206	0.954677
1036	chr1	48707906	48708198	293	5.71737	7.73823	5.50663	216	230	-	TCCTCCAGGAGGCGA	4.00877	1.2426
1037	chr1	49260800	49261039	240	11.9616	38.4106	35.7993	20	34	-	ACCAGCATATGGCAG	4.4023	1.53462
1037	chr1	49260800	49261039	240	11.9616	38.4106	35.7993	99	113	-	GCCTGCAGGTGGAGG	4.85699	1.89279
1037	chr1	49260800	49261039	240	11.9616	38.4106	35.7993	201	215	+	GCCAGGACAGGGTTG	3.53165	0.910095
1038	chr1	49338169	49338462	294	6.1499	17.1952	14.782	197	211	+	GCCAGAAGAGGGCAT	8.54516	4.55284
1038	chr1	49338169	49338462	294	6.1499	17.1952	14.782	272	286	+	GACACCAGAGTGCTG	3.50585	0.88941
1039	chr1	49379504	49379712	209	7.36101	25.9014	23.3929	79	93	-	ACCAACAGGGGGCAG	5.86967	2.70774
1040	chr1	49565152	49565312	161	5.35167	11.158	8.84062	84	98	+	GCCAGAAGAGGACAG	5.89279	2.72354
1041	chr1	49592662	49592793	132	5.90218	13.3206	10.9643	47	61	-	GCCTCCAGAGGGGGC	5.14327	2.11976
1042	chr1	49785572	49786082	511	14.3052	50.413	47.7154	368	382	+	GCCACTAGGGGCAGC	4.88273	1.91364
1043	chr1	49811094	49811224	131	3.61759	6.92117	4.71943	84	98	+	TCCACTTGGGGGCCC	4.09691	1.3098
1043	chr1	49811094	49811224	131	3.61759	6.92117	4.71943	115	129	-	ACCTGAAGAGTTCAC	3.56384	0.931814
1044	chr1	49858366	49858481	116	3.8142	7.25778	5.03988	11	25	-	GCCTGGAGAAGCCAG	3.56703	0.931814
1044	chr1	49858366	49858481	116	3.8142	7.25778	5.03988	49	63	-	CTCACTAGGGGGTGC	4.21538	1.40671
1045	chr1	50029823	50030048	226	12.9329	40.5057	37.878	63	77	+	TGCTCAAGGGGGAAT	3.79048	1.08092
1045	chr1	50029823	50030048	226	12.9329	40.5057	37.878	110	124	-	GCCACCATGTGGTGT	3.70333	1.02
1045	chr1	50029823	50030048	226	12.9329	40.5057	37.878	112	126	+	ACCACATGGTGGCAG	4.82391	1.86646
1046	chr1	50212332	50212550	219	11.5488	32.3691	29.8052	65	79	+	ACCACATGGTGGGTC	3.54821	0.920819
1046	chr1	50212332	50212550	219	11.5488	32.3691	29.8052	103	117	-	TCCAGAAGAGGGCAT	7.27491	3.79588
1047	chr1	50831768	50831968	201	8.8513	29.9186	27.3741	88	102	-	GCCTTTGGAGGGCAC	3.69465	1.01457
1047	chr1	50831768	50831968	201	8.8513	29.9186	27.3741	101	115	+	GCCAGAAGAGGGCAT	8.54516	4.55284
1048	chr1	50926897	50927577	681	13.6918	27.2037	24.6835	172	186	-	GGGAGCAGAGGGCGT	4.19518	1.39041
1048	chr1	50926897	50927577	681	13.6918	27.2037	24.6835	336	350	+	CACAGTAGGGGGCGT	5.10958	2.09313
1048	chr1	50926897	50927577	681	13.6918	27.2037	24.6835	491	505	-	GCAAGGAGGAGGCGG	3.97881	1.21896
1048	chr1	50926897	50927577	681	13.6918	27.2037	24.6835	616	630	+	AACGCCAGAGGGATG	3.44612	0.853872
1048	chr1	50926897	50927577	681	13.6918	27.2037	24.6835	619	633	+	GCCAGAGGGATGCGG	3.47237	0.869666
1049	chr1	50962079	50962598	520	43.1476	157.23	153.667	365	379	+	TCCTGAAGTGGGAAT	3.82974	1.10791
1049	chr1	50962079	50962598	520	43.1476	157.23	153.667	388	402	+	ACCAGTAGGGGGAGC	6.36051	3.08672
[truncated: 172,270 more rows]
