# Supplementary material for: Multi-feature clustering of CTCF binding creates robustness for loop extrusion blocking and Topologically Associating Domain boundaries
Source: Nat Commun. 2023 Sep 12;14:5615. doi: 10.1038/s41467-023-41265-y (PMC10497529; doi:10.1038/s41467-023-41265-y)
Supplement: Supplementary file 5 — Supplementary Data 2 [file 41467_2023_41265_MOESM5_ESM.xlsx]

## Sheet: Sheet1
CBS category
CBS with 1 motif		All motifs	34149
		motifs with p < 10-8	3431
		motifs with 10-7 < p < 10-8	3834
		motifs with 10-6 < p < 10-7	5014
		motifs with 10-5 < p < 10-6	6585
		motifs with 10-4 < p < 10-5	7989
		motifs with 10-3.25 < p < 10-4	7296
CBS with > 1 motif	most significant	All motifs	49373
	motif	motifs with p < 10-8	7202
		motifs with 10-7 < p < 10-8	8259
		motifs with 10-6 < p < 10-7	8401
		motifs with 10-5 < p < 10-6	10292
		motifs with 10-4 < p < 10-5	10928
		motifs with 10-3.25 < p < 10-4	4291
	second most	All motifs	49373
	significant motif	motifs with p < 10-8	127
		motifs with 10-7 < p < 10-8	510
		motifs with 10-6 < p < 10-7	751
		motifs with 10-5 < p < 10-6	2360
		motifs with 10-4 < p < 10-5	16177
		motifs with 10-3.25 < p < 10-4	29448
	all additional	All motifs	41373
	significant motifs	motifs with p < 10-8	3	excluded from figure 2C
		motifs with 10-7 < p < 10-8	34	excluded from figure 2C
		motifs with 10-6 < p < 10-7	82
		motifs with 10-5 < p < 10-6	268
		motifs with 10-4 < p < 10-5	4803
		motifs with 10-3.25 < p < 10-4	36183
Motif p-values were determined using the MEME-suite, as detailed in the Methods section.
p-values of individual motifs reported in Supplementary Data file 1.
