# Supplementary material for: Multi-feature clustering of CTCF binding creates robustness for loop extrusion blocking and Topologically Associating Domain boundaries
Source: Nat Commun. 2023 Sep 12;14:5615. doi: 10.1038/s41467-023-41265-y (PMC10497529; doi:10.1038/s41467-023-41265-y)
Supplement: Supplementary file 6 — Supplementary Data 3 [file 41467_2023_41265_MOESM6_ESM.xlsx]

## Sheet: Sheet1
Run	Viewpoints	3C library	Coordinate	Viewpoint NlaIII fragment length	1-way contacts	Multi-contacts
LC08	chr13_VP1	mESC	chr13:48,451,733-48,452,384	652 bp	309	126
	chr13_VP2	mESC	chr13:48,489,265-48,490,081	817 bp	452	185
	chr13_VP3	mESC	chr13:48,552,538-48,553,393	856 bp	371	180
	chr3_VP3	mESC	chr3:138,174,901-138,175,777	877 bp	342	159
	chr3_VP4	mESC	chr3:138,211,203-138,211,876	674 bp	457	193
	chr3_VP5	mESC	chr3:138,236,925-138,237,524	600 bp	49	18
	chr18_VP1	mESC	chr18:67,258,512-67,259,561	1050 bp	474	154
	chr18_VP2	mESC	chr18:67,288,224-67,288,979	756 bp	655	330
	chr18_VP3	mESC	chr18:67,306,376-67,307,654	1279 bp	320	1938
	chr12_VP1	mESC	chr12:76,329,707-76,330,539	833 bp	616	212
	chr12_VP2	mESC	chr12:76,358,455-76,359,039	585 bp	247	182
	chr12_VP3	mESC	chr12:76,436,283-76,437,264	982 bp	241	46
LC10	chr13_VP1	mESC	chr13:48,451,733-48,452,384	652 bp	643	370
	chr13_VP2	mESC	chr13:48,489,265-48,490,081	817 bp	733	351
	chr13_VP3	mESC	chr13:48,552,538-48,553,393	856 bp	684	420
	chr3_VP3	mESC	chr3:138,174,901-138,175,777	877 bp	346	152
	chr3_VP4	mESC	chr3:138,211,203-138,211,876	674 bp	702	410
	chr3_VP5	mESC	chr3:138,236,925-138,237,524	600 bp	784	431
	chr18_VP1	mESC	chr18:67,258,512-67,259,561	1050 bp	506	324
	chr18_VP2	mESC	chr18:67,288,224-67,288,979	756 bp	1010	591
	chr18_VP3	mESC	chr18:67,306,376-67,307,654	1279 bp	586	2954
	chr12_VP1	mESC	chr12:76,329,707-76,330,539	833 bp	789	433
	chr12_VP2	mESC	chr12:76,358,455-76,359,039	585 bp	529	440
	chr12_VP3	mESC	chr12:76,436,283-76,437,264	982 bp	615	298
LC12	chr3_intra-TAD	mESC	chr3:140,507,622-140,508,242	621 bp	13	8
	chr13_VP1	mESC	chr13:48,451,733-48,452,384	652 bp	23	21
	chr13_VP2	mESC	chr13:48,489,265-48,490,081	817 bp	20	20
	chr13_VP3	mESC	chr13:48,552,538-48,553,393	856 bp	23	21
	chr3_VP1	mESC	chr3:138,069,113-138,069,926	814 bp	29	14
	chr3_VP2	mESC	chr3:138,156,548-138,157,192	645 bp	42	27
	chr3_VP3	mESC	chr3:138,174,901-138,175,777	877 bp	24	17
	chr3_VP4	mESC	chr3:138,211,203-138,211,876	674 bp	26	16
	chr3_VP5	mESC	chr3:138,236,925-138,237,524	600 bp	28	18
	chr18_VP1	mESC	chr18:67,258,512-67,259,561	1050 bp	21	15
	chr18_VP2	mESC	chr18:67,288,224-67,288,979	756 bp	43	24
	chr18_VP3	mESC	chr18:67,306,376-67,307,654	1279 bp	52	2393
	chr12_VP1	mESC	chr12:76,329,707-76,330,539	833 bp	38	22
	chr12_VP2	mESC	chr12:76,358,455-76,359,039	585 bp	22	132
	chr12_VP3	mESC	chr12:76,436,283-76,437,264	982 bp	17	13
LC13	chr13_VP1	mESC	chr13:48,451,733-48,452,384	652 bp	34	9
	chr13_VP2	mESC	chr13:48,489,265-48,490,081	817 bp	29	15
	chr13_VP3	mESC	chr13:48,552,538-48,553,393	856 bp	35	10
	chr3_VP1	mESC	chr3:138,069,113-138,069,926	814 bp	29	14
	chr3_VP2	mESC	chr3:138,156,548-138,157,192	645 bp	42	27
	chr3_VP3	mESC	chr3:138,174,901-138,175,777	877 bp	24	17
	chr3_VP4	mESC	chr3:138,211,203-138,211,876	674 bp	26	16
	chr3_VP5	mESC	chr3:138,236,925-138,237,524	600 bp	28	18
	chr18_VP1	mESC	chr18:67,258,512-67,259,561	1050 bp	36	20
	chr18_VP2	mESC	chr18:67,288,224-67,288,979	756 bp	48	24
	chr18_VP3	mESC	chr18:67,306,376-67,307,654	1279 bp	42	1070
	chr12_VP1	mESC	chr12:76,329,707-76,330,539	833 bp	49	13
	chr12_VP2	mESC	chr12:76,358,455-76,359,039	585 bp	24	77
	chr12_VP3	mESC	chr12:76,436,283-76,437,264	982 bp	18	12
LC14	chr3_intra-TAD	mESC	chr3:140,507,622-140,508,242	621 bp	16	9
	chr13_VP1	mESC	chr13:48,451,733-48,452,384	652 bp	15	3
	chr13_VP2	mESC	chr13:48,489,265-48,490,081	817 bp	13	4
	chr13_VP3	mESC	chr13:48,552,538-48,553,393	856 bp	18	7
	chr3_VP1	mESC	chr3:138,069,113-138,069,926	814 bp	12	10
	chr3_VP2	mESC	chr3:138,156,548-138,157,192	645 bp	18	15
	chr3_VP3	mESC	chr3:138,174,901-138,175,777	877 bp	22	9
	chr3_VP4	mESC	chr3:138,211,203-138,211,876	674 bp	21	8
	chr3_VP5	mESC	chr3:138,236,925-138,237,524	600 bp	24	4
	chr18_VP1	mESC	chr18:67,258,512-67,259,561	1050 bp	22	11
	chr18_VP2	mESC	chr18:67,288,224-67,288,979	756 bp	31	9
	chr18_VP3	mESC	chr18:67,306,376-67,307,654	1279 bp	33	887
	chr12_VP1	mESC	chr12:76,329,707-76,330,539	833 bp	34	5
	chr12_VP2	mESC	chr12:76,358,455-76,359,039	585 bp	14	41
	chr12_VP3	mESC	chr12:76,436,283-76,437,264	982 bp	15	7
LC15	chr13_VP1	mESC	chr13:48,451,733-48,452,384	652 bp	13	5
	chr13_VP2	mESC	chr13:48,489,265-48,490,081	817 bp	19	8
	chr13_VP3	mESC	chr13:48,552,538-48,553,393	856 bp	13	7
	chr3_VP3	mESC	chr3:138,174,901-138,175,777	877 bp	22	8
	chr3_VP4	mESC	chr3:138,211,203-138,211,876	674 bp	16	2
	chr3_VP5	mESC	chr3:138,236,925-138,237,524	600 bp	25	9
	chr18_VP1	mESC	chr18:67,258,512-67,259,561	1050 bp	16	4
	chr18_VP2	mESC	chr18:67,288,224-67,288,979	756 bp	53	11
	chr18_VP3	mESC	chr18:67,306,376-67,307,654	1279 bp	26	127
	chr12_VP1	mESC	chr12:76,329,707-76,330,539	833 bp	28	10
	chr12_VP2	mESC	chr12:76,358,455-76,359,039	585 bp	9	3
	chr12_VP3	mESC	chr12:76,436,283-76,437,264	982 bp	18	8
LC16	chr13_VP1	mESC	chr13:48,451,733-48,452,384	652 bp	22	9
	chr13_VP2	mESC	chr13:48,489,265-48,490,081	817 bp	34	8
	chr13_VP3	mESC	chr13:48,552,538-48,553,393	856 bp	36	15
	chr3_VP3	mESC	chr3:138,174,901-138,175,777	877 bp	34	11
	chr3_VP4	mESC	chr3:138,211,203-138,211,876	674 bp	27	10
	chr3_VP5	mESC	chr3:138,236,925-138,237,524	600 bp	30	14
	chr18_VP1	mESC	chr18:67,258,512-67,259,561	1050 bp	17	8
	chr18_VP2	mESC	chr18:67,288,224-67,288,979	756 bp	73	13
	chr18_VP3	mESC	chr18:67,306,376-67,307,654	1279 bp	29	420
	chr12_VP1	mESC	chr12:76,329,707-76,330,539	833 bp	41	6
	chr12_VP2	mESC	chr12:76,358,455-76,359,039	585 bp	21	13
	chr12_VP3	mESC	chr12:76,436,283-76,437,264	982 bp	25	7
LC17	chr13_VP1	mESC	chr13:48,451,733-48,452,384	652 bp	73	38
	chr13_VP2	mESC	chr13:48,489,265-48,490,081	817 bp	0	2
	chr13_VP3	mESC	chr13:48,552,538-48,553,393	856 bp	89	38
	chr3_VP3	mESC	chr3:138,174,901-138,175,777	877 bp	105	44
	chr3_VP4	mESC	chr3:138,211,203-138,211,876	674 bp	98	41
	chr3_VP5	mESC	chr3:138,236,925-138,237,524	600 bp	104	54
	chr18_VP1	mESC	chr18:67,258,512-67,259,561	1050 bp	71	22
	chr18_VP2	mESC	chr18:67,288,224-67,288,979	756 bp	168	66
	chr18_VP3	mESC	chr18:67,306,376-67,307,654	1279 bp	74	622
	chr12_VP1	mESC	chr12:76,329,707-76,330,539	833 bp	115	45
	chr12_VP2	mESC	chr12:76,358,455-76,359,039	585 bp	58	76
	chr12_VP3	mESC	chr12:76,436,283-76,437,264	982 bp	88	33
LC18	chr3_intra-TAD	mESC	chr3:140,507,622-140,508,242	621 bp	110	48
	chr3_VP1	mESC	chr3:138,069,113-138,069,926	814 bp	134	68
	chr3_VP2	mESC	chr3:138,156,548-138,157,192	645 bp	183	87
LC19	chr3_intra-TAD	mESC	chr3:140,507,622-140,508,242	621 bp	86	24
	chr3_VP1	mESC	chr3:138,069,113-138,069,926	814 bp	93	17
	chr3_VP2	mESC	chr3:138,156,548-138,157,192	645 bp	163	48
LC20	chr3_intra-TAD	mESC	chr3:140,507,622-140,508,242	621 bp	14	6
	chr3_VP1	mESC	chr3:138,069,113-138,069,926	814 bp	21	6
	chr3_VP2	mESC	chr3:138,156,548-138,157,192	645 bp	23	7
LC21	chr13_VP1	CTCF-AID.mESC	chr13:48,451,733-48,452,384	652 bp	242	77
	chr13_VP2	CTCF-AID.mESC	chr13:48,489,265-48,490,081	817 bp	243	70
	chr13_VP3	CTCF-AID.mESC	chr13:48,552,538-48,553,393	856 bp	222	81
	chr18_VP1	CTCF-AID.mESC	chr18:67,258,512-67,259,561	1050 bp	157	56
	chr18_VP2	CTCF-AID.mESC	chr18:67,288,224-67,288,979	756 bp	456	197
	chr18_VP3	CTCF-AID.mESC	chr18:67,306,376-67,307,654	1279 bp	194	1309
LC22	chr13_VP1	CTCF-AID.mESC	chr13:48,451,733-48,452,384	652 bp	52	17
	chr13_VP2	CTCF-AID.mESC	chr13:48,489,265-48,490,081	817 bp	56	5
	chr13_VP3	CTCF-AID.mESC	chr13:48,552,538-48,553,393	856 bp	42	14
	chr18_VP1	CTCF-AID.mESC	chr18:67,258,512-67,259,561	1050 bp	37	20
	chr18_VP2	CTCF-AID.mESC	chr18:67,288,224-67,288,979	756 bp	90	29
	chr18_VP3	CTCF-AID.mESC	chr18:67,306,376-67,307,654	1279 bp	53	558
LC23	chr3_intra-TAD	mESC	chr3:140,507,622-140,508,242	621 bp	32	5
	chr3_VP1	mESC	chr3:138,069,113-138,069,926	814 bp	31	6
	chr3_VP2	mESC	chr3:138,156,548-138,157,192	645 bp	54	11
LC24	chr3_intra-TAD	mESC	chr3:140,507,622-140,508,242	621 bp	14	0
	chr3_VP1	mESC	chr3:138,069,113-138,069,926	814 bp	17	2
	chr3_VP2	mESC	chr3:138,156,548-138,157,192	645 bp	13	5
LC25	chr13_VP1	CTCF-AID.mESC	chr13:48,451,733-48,452,384	652 bp	45	26
	chr13_VP2	CTCF-AID.mESC	chr13:48,489,265-48,490,081	817 bp	34	14
	chr13_VP3	CTCF-AID.mESC	chr13:48,552,538-48,553,393	856 bp	34	13
	chr18_VP1	CTCF-AID.mESC	chr18:67,258,512-67,259,561	1050 bp	38	14
	chr18_VP2	CTCF-AID.mESC	chr18:67,288,224-67,288,979	756 bp	75	33
	chr18_VP3	CTCF-AID.mESC	chr18:67,306,376-67,307,654	1279 bp	63	617
LC26	chr13_VP1	CTCF-AID.mESC	chr13:48,451,733-48,452,384	652 bp	11	0
	chr13_VP2	CTCF-AID.mESC	chr13:48,489,265-48,490,081	817 bp	16	5
	chr13_VP3	CTCF-AID.mESC	chr13:48,552,538-48,553,393	856 bp	13	2
	chr18_VP1	CTCF-AID.mESC	chr18:67,258,512-67,259,561	1050 bp	7	3
	chr18_VP2	CTCF-AID.mESC	chr18:67,288,224-67,288,979	756 bp	24	7
	chr18_VP3	CTCF-AID.mESC	chr18:67,306,376-67,307,654	1279 bp	16	316
LC27	chr13_VP1	CTCF-AID.mESC	chr13:48,451,733-48,452,384	652 bp	5	0
	chr13_VP2	CTCF-AID.mESC	chr13:48,489,265-48,490,081	817 bp	7	1
	chr13_VP3	CTCF-AID.mESC	chr13:48,552,538-48,553,393	856 bp	3	1
	chr18_VP1	CTCF-AID.mESC	chr18:67,258,512-67,259,561	1050 bp	5	1
	chr18_VP2	CTCF-AID.mESC	chr18:67,288,224-67,288,979	756 bp	15	3
	chr18_VP3	CTCF-AID.mESC	chr18:67,306,376-67,307,654	1279 bp	14	220
LC28	chr13_VP1	ΔCBS-20326.mESCs	chr13:48,451,733-48,452,384	652 bp	326	126
	chr13_VP2	ΔCBS-20326.mESCs	chr13:48,489,265-48,490,081	817 bp	303	113
	chr13_VP3	ΔCBS-20326.mESCs	chr13:48,552,538-48,553,393	856 bp	324	116
	chr18_VP1	ΔCBS-20326.mESCs	chr18:67,258,512-67,259,561	1050 bp	257	133
	chr18_VP2	ΔCBS-20326.mESCs	chr18:67,288,224-67,288,979	756 bp	584	258
	chr18_VP3	ΔCBS-20326.mESCs	chr18:67,306,376-67,307,654	1279 bp	265	645
LC29	chr13_VP1	ΔCBS-20326.mESCs	chr13:48,451,733-48,452,384	652 bp	344	137
	chr13_VP2	ΔCBS-20326.mESCs	chr13:48,489,265-48,490,081	817 bp	287	101
	chr13_VP3	ΔCBS-20326.mESCs	chr13:48,552,538-48,553,393	856 bp	336	118
	chr18_VP1	ΔCBS-20326.mESCs	chr18:67,258,512-67,259,561	1050 bp	262	117
	chr18_VP2	ΔCBS-20326.mESCs	chr18:67,288,224-67,288,979	756 bp	616	235
	chr18_VP3	ΔCBS-20326.mESCs	chr18:67,306,376-67,307,654	1279 bp	260	638
LC30	chr13_VP1	ΔCBS-20326.mESCs	chr13:48,451,733-48,452,384	652 bp	326	76
	chr13_VP2	ΔCBS-20326.mESCs	chr13:48,489,265-48,490,081	817 bp	277	91
	chr13_VP3	ΔCBS-20326.mESCs	chr13:48,552,538-48,553,393	856 bp	332	81
	chr18_VP1	ΔCBS-20326.mESCs	chr18:67,258,512-67,259,561	1050 bp	289	59
	chr18_VP2	ΔCBS-20326.mESCs	chr18:67,288,224-67,288,979	756 bp	459	124
	chr18_VP3	ΔCBS-20326.mESCs	chr18:67,306,376-67,307,654	1279 bp	297	875
LC31	chr13_VP1	ΔCBS-20326.mESCs	chr13:48,451,733-48,452,384	652 bp	3	1
	chr13_VP2	ΔCBS-20326.mESCs	chr13:48,489,265-48,490,081	817 bp	3	0
	chr13_VP3	ΔCBS-20326.mESCs	chr13:48,552,538-48,553,393	856 bp	1	1
	chr18_VP1	ΔCBS-20326.mESCs	chr18:67,258,512-67,259,561	1050 bp	0	0
	chr18_VP2	ΔCBS-20326.mESCs	chr18:67,288,224-67,288,979	756 bp	1	0
	chr18_VP3	ΔCBS-20326.mESCs	chr18:67,306,376-67,307,654	1279 bp	24	699
LC34	chr3_intra-TAD	mESC	chr3:140,507,622-140,508,242	621 bp	1051	146
	chr13_VP1	mESC	chr13:48,451,733-48,452,384	652 bp	1487	209
	chr13_VP2	mESC	chr13:48,489,265-48,490,081	817 bp	1343	163
	chr13_VP3	mESC	chr13:48,552,538-48,553,393	856 bp	1119	138
	chr3_VP1	mESC	chr3:138,069,113-138,069,926	814 bp	996	110
	chr3_VP2	mESC	chr3:138,156,548-138,157,192	645 bp	1414	184
	chr3_VP4	mESC	chr3:138,211,203-138,211,876	674 bp	1863	231
	chr18_VP1	mESC	chr18:67,258,512-67,259,561	1050 bp	1092	147
	chr18_VP3	mESC	chr18:67,306,376-67,307,654	1279 bp	1502	929
	chr12_VP2	mESC	chr12:76,358,455-76,359,039	585 bp	1406	225
LC35	chr3_intra-TAD	mESC	chr3:140,507,622-140,508,242	621 bp	1026	413
	chr13_VP1	mESC	chr13:48,451,733-48,452,384	652 bp	1785	810
	chr13_VP2	mESC	chr13:48,489,265-48,490,081	817 bp	1720	580
	chr13_VP3	mESC	chr13:48,552,538-48,553,393	856 bp	1729	679
	chr3_VP1	mESC	chr3:138,069,113-138,069,926	814 bp	1253	433
	chr3_VP2	mESC	chr3:138,156,548-138,157,192	645 bp	2286	1028
	chr3_VP4	mESC	chr3:138,211,203-138,211,876	674 bp	1993	744
	chr18_VP1	mESC	chr18:67,258,512-67,259,561	1050 bp	1040	502
	chr18_VP3	mESC	chr18:67,306,376-67,307,654	1279 bp	1269	566
	chr12_VP3	mESC	chr12:76,436,283-76,437,264	982 bp	1324	526
LC37	chr13_VP1	CTCF-AID.mESC	chr13:48,451,733-48,452,384	652 bp	91	2
	chr13_VP2	CTCF-AID.mESC	chr13:48,489,265-48,490,081	817 bp	110	5
	chr13_VP3	CTCF-AID.mESC	chr13:48,552,538-48,553,393	856 bp	200	5
	chr18_VP1	CTCF-AID.mESC	chr18:67,258,512-67,259,561	1050 bp	36	2
	chr18_VP2	CTCF-AID.mESC	chr18:67,288,224-67,288,979	756 bp	629	29
	chr18_VP3	CTCF-AID.mESC	chr18:67,306,376-67,307,654	1279 bp	77	69
LC38	chr13_VP1	ΔCBS-20326.mESCs	chr13:48,451,733-48,452,384	652 bp	415	25
	chr13_VP2	ΔCBS-20326.mESCs	chr13:48,489,265-48,490,081	817 bp	390	21
	chr13_VP3	ΔCBS-20326.mESCs	chr13:48,552,538-48,553,393	856 bp	706	42
	chr18_VP1	ΔCBS-20326.mESCs	chr18:67,258,512-67,259,561	1050 bp	137	8
	chr18_VP2	ΔCBS-20326.mESCs	chr18:67,288,224-67,288,979	756 bp	1887	123
	chr18_VP3	ΔCBS-20326.mESCs	chr18:67,306,376-67,307,654	1279 bp	186	209
LC41	chr13_VP1	RAD21-AID.mESCs	chr13:48,451,733-48,452,384	652 bp	1455	483
	chr13_VP2	RAD21-AID.mESCs	chr13:48,489,265-48,490,081	817 bp	1701	498
	chr13_VP3	RAD21-AID.mESCs	chr13:48,552,538-48,553,393	856 bp	1582	513
	chr3_VP1	RAD21-AID.mESCs	chr3:138,069,113-138,069,926	814 bp	1645	472
	chr3_VP2	RAD21-AID.mESCs	chr3:138,156,548-138,157,192	645 bp	2586	861
	chr3_VP4	RAD21-AID.mESCs	chr3:138,211,203-138,211,876	674 bp	2013	560
	chr3_VP5	RAD21-AID.mESCs	chr3:138,236,925-138,237,524	600 bp	1939	544
	chr18_VP1	RAD21-AID.mESCs	chr18:67,258,512-67,259,561	1050 bp	751	205
	chr18_VP2	RAD21-AID.mESCs	chr18:67,288,224-67,288,979	756 bp	2453	753
	chr18_VP3	RAD21-AID.mESCs	chr18:67,306,376-67,307,654	1279 bp	972	936
	chr12_VP1	RAD21-AID.mESCs	chr12:76,329,707-76,330,539	833 bp	2009	542
	chr12_VP2	RAD21-AID.mESCs	chr12:76,358,455-76,359,039	585 bp	751	304
	chr12_VP3	RAD21-AID.mESCs	chr12:76,436,283-76,437,264	982 bp	670	163
LC42	chr13_VP1	RAD21-AID.mESCs	chr13:48,451,733-48,452,384	652 bp	1279	495
	chr13_VP2	RAD21-AID.mESCs	chr13:48,489,265-48,490,081	817 bp	1352	458
	chr13_VP3	RAD21-AID.mESCs	chr13:48,552,538-48,553,393	856 bp	1410	500
	chr3_VP1	RAD21-AID.mESCs	chr3:138,069,113-138,069,926	814 bp	1210	406
	chr3_VP2	RAD21-AID.mESCs	chr3:138,156,548-138,157,192	645 bp	2047	826
	chr3_VP4	RAD21-AID.mESCs	chr3:138,211,203-138,211,876	674 bp	1485	528
	chr3_VP5	RAD21-AID.mESCs	chr3:138,236,925-138,237,524	600 bp	1695	597
	chr18_VP1	RAD21-AID.mESCs	chr18:67,258,512-67,259,561	1050 bp	926	268
	chr18_VP2	RAD21-AID.mESCs	chr18:67,288,224-67,288,979	756 bp	2168	815
	chr18_VP3	RAD21-AID.mESCs	chr18:67,306,376-67,307,654	1279 bp	955	891
	chr12_VP1	RAD21-AID.mESCs	chr12:76,329,707-76,330,539	833 bp	1817	552
	chr12_VP2	RAD21-AID.mESCs	chr12:76,358,455-76,359,039	585 bp	902	391
	chr12_VP3	RAD21-AID.mESCs	chr12:76,436,283-76,437,264	982 bp	752	174
