# Supplementary material for: Multi-feature clustering of CTCF binding creates robustness for loop extrusion blocking and Topologically Associating Domain boundaries
Source: Nat Commun. 2023 Sep 12;14:5615. doi: 10.1038/s41467-023-41265-y (PMC10497529; doi:10.1038/s41467-023-41265-y)
Supplement: Supplementary file 7 — Supplementary Data 4 [file 41467_2023_41265_MOESM7_ESM.xlsx]

## Sheet: Sheet1
CRISPR-Cas9 gRNAs
Genome editing:
CTCF motif deletion	Sequences (5’-3’)
ΔCBS 20326 (chr13:48,497,629-48,498,148)
∆all motifs (1-6)	Upstream gRNA: TAACACTACCTAATTGCCAG
	Downstream gRNA: GCTCTTCTGTAGGCCTTCCG
∆motif 1-2*	Upstream gRNA: TAACACTACCTAATTGCCAG
	Downstream gRNA: GGATGAACAAGCCTGCCCCC
∆motif 2-6	Upstream gRNA: GGATGAACAAGCCTGCCCCC
	Downstream gRNA: GCTCTTCTGTAGGCCTTCCG
∆motif 5-6	Upstream gRNA: GCCACCCTTCTAGACCGACT
	Downstream gRNA: GCTCTTCTGTAGGCCTTCCG
* resulting clone is ∆motif 2
ELF-Clamp: gRNAs for in vitro cutting:
Outline of the template for in-vitro transcription:
T7 promoter	20 bp specific gRNA sequence	scaffold
Primer design for in-vitro gRNA production	Sequences (5’-3’)
T7 promoter forward primer	TAATACGACTCACTATAGGGAG - 20bp specific gRNA sequence - GTTTTAGAGCTAGAAATA
Scaffold universal reverse primer	AAAAAAAGCACCGACTCGGTGCCACTTTTTCAAGTTGATAACGGACTAGCCTTATTTTAACTTGCTATTTCTAGCTCTAAAAC
Viewpoint	Specific gRNA sequences (5’-3’)
chr3 - intra-TAD	GCCAAATTCTAGCCGATCTA
chr13 - viewpoint 1	GAAAGGCTGCTGCTGACGTT
chr13 - viewpoint 2	TGAACTTCTGCCTGAAGCGC
chr13 - viewpoint 3	CTTATGGACACCCAGCGCCG
chr3 - viewpoint 1	AGAGTTGCTTGGCAGACCTG
chr3 - viewpoint 2	AGGGGCCGTTCCTGCTCACA
chr3 - viewpoint 3	TCTGTCGTGCTGGGTCTGTG
chr3 - viewpoint 4	ATGCTAGCAGAAGTGTCTGT
chr3 - viewpoint 5	CCATCGTGTGAGGCTTTGGC
chr12 - viewpoint 1	CTTATGGGGAGGTGTGGAAG
chr12 - viewpoint 2	AGAATTAACACAGAGGGGTC
chr12 - viewpoint 3	AAGGATTCCAGAGTCTCAGC
chr18 - viewpoint 1	AATAGGGGTCTCAGGGCTCT
chr18 - viewpoint 2	GTTCCCAACCACCTCACACC
chr18 - viewpoint 3	ACACTTGGCCCCGGAGGCTG
Primers
Genotyping primers:
Target	Sequences (5’-3’)
CBS 20326 deletions	Fwd: CCCATGCGATTCCAAGAA
	Rev: CTCAGATAAGGGACCTACTCT
ChIP-qPCR primers:
Target	Sequences (5’-3’)
CBS 20326 (upstream of motif 1)	Fwd: CAAACGTGCAAAATAATGTGG
	Rev: GCTACCCCTTTTATCTGACC
CTCF Igf2 (control)	Fwd: CACCTCAGTCGCCAAATGGT
	Rev: GACTCCGCTCTGGAGGTTCT
4C-seq primers:
Target	Sequences (5’-3’)
chr13 - viewpoint 1	Fwd: AATGATACGGCGACCACCGAGATCTACACTCTTTCCCTACACGACGCTCTTCCGATCTAGAGAACATTAGGAAAGGCG
	Rev: CAAGCAGAAGACGGCATACGAGATCGTGATGTGACTGGAGTTCAGACGTGTGCTCTTCCGATCTACTATGGAACTTAGGCTTGAC
chr13 - viewpoint 2	Fwd: AATGATACGGCGACCACCGAGATCTACACTCTTTCCCTACACGACGCTCTTCCGATCTGCACTGACTTGGCAAGATAT
	Rev: CAAGCAGAAGACGGCATACGAGATCGTGATGTGACTGGAGTTCAGACGTGTGCTCTTCCGATCTCACTGCTATACACACCTCTG
chr13 - viewpoint 3	Fwd: AATGATACGGCGACCACCGAGATCTACACTCTTTCCCTACACGACGCTCTTCCGATCTACCTCATCTACTCCATAGGC
	Rev: CAAGCAGAAGACGGCATACGAGATCGTGATGTGACTGGAGTTCAGACGTGTGCTCTTCCGATCTCAGACCAGGCTATAACAAGG
ELF-Clamp: biotinylated probes for T7 promoter fusion
The first base in each probe is biotinylated
Viewpoint	Sequences (5’-3’)
chr3 - intra-TAD viewpoint	Upstream probe: TTAGACCTGCAGGTTAGATAATACGACTCACTATAGGGAGCTAGGGAGTAAAATACAACAAAGTTGTCAA
	Downstream probe: TTAGACCTGCAGGTTAGATAATACGACTCACTATAGGGAGATCGGCTAGAATTTGGCTACACAAACCAGT
chr13 - viewpoint 1	Upstream probe: TTAGACCTGCAGGTTAGATAATACGACTCACTATAGGGAGGTTGGGCTCCCTTAGGGACTGTGATAATGG
	Downstream probe: TTAGACCTGCAGGTTAGATAATACGACTCACTATAGGGAGGTCAGCAGCAGCCTTTCAGTTTGCCAATCA
chr13 - viewpoint 2	Upstream probe: TTAGACCTGCAGGTTAGATAATACGACTCACTATAGGGAGCTTCAGGCAGAAGTTCAACCTCGCTAGGCA
	Downstream probe: TTAGACCTGCAGGTTAGATAATACGACTCACTATAGGGAGCGCTGGCCACACTGGGGACAGGCATAGGGC
chr13 - viewpoint 3	Upstream probe: TTAGACCTGCAGGTTAGATAATACGACTCACTATAGGGAGCCGAGGACTGCCTTGCAGGCGTAGGAGCTG
	Downstream probe: TTAGACCTGCAGGTTAGATAATACGACTCACTATAGGGAGCGCTGGGTGTCCATAAGCAGCCATTTTGCC
chr3 - viewpoint 1	Upstream probe: TTAGACCTGCAGGTTAGATAATACGACTCACTATAGGGAGGTCTGCCAAGCAACTCTGCTGAAGCAGCAC
	Downstream probe: TTAGACCTGCAGGTTAGATAATACGACTCACTATAGGGAGCTGGGGCTTCCAGAGATGGGCCCCCCAGCT
chr3 - viewpoint 2	Upstream probe: TTAGACCTGCAGGTTAGATAATACGACTCACTATAGGGAGGAGCAGGAACGGCCCCTTTCCGTTGGGGTA
	Downstream probe: TTAGACCTGCAGGTTAGATAATACGACTCACTATAGGGAGACAAGGCCTGCGAAAGCTCTCCTCAGGACC
chr3 - viewpoint 3	Upstream probe: TTAGACCTGCAGGTTAGATAATACGACTCACTATAGGGAGAGACCCAGCACGACAGACAGCAAACGTCCC
	Downstream probe: TTAGACCTGCAGGTTAGATAATACGACTCACTATAGGGAGGTGCGGTTCTAATGACGGCTGGGGAAACTC
chr3 - viewpoint 4	Upstream probe: TTAGACCTGCAGGTTAGATAATACGACTCACTATAGGGAGTGTAGGCCACATCTTCACTGTAGAGGTTCA
	Downstream probe: TTAGACCTGCAGGTTAGATAATACGACTCACTATAGGGAGGACACTTCTGCTAGCATTCTGGGCTTCAAC
chr3 - viewpoint 5	Upstream probe: TTAGACCTGCAGGTTAGATAATACGACTCACTATAGGGAGGGCTGGACCCATAATCTATAGTGTTCACAC
	Downstream probe: TTAGACCTGCAGGTTAGATAATACGACTCACTATAGGGAGAAAGCCTCACACGATGGGGATGTTCCAGGA
chr12 - viewpoint 1	Upstream probe: TTAGACCTGCAGGTTAGATAATACGACTCACTATAGGGAGCCACACCTCCCCATAAGTCACTTCGCACTG
	Downstream probe: TTAGACCTGCAGGTTAGATAATACGACTCACTATAGGGAGAAGTGGCAGGCAATAGCCCAGTGCTTTGAG
chr12 - viewpoint 2	Upstream probe: TTAGACCTGCAGGTTAGATAATACGACTCACTATAGGGAGCCCTCTGTGTTAATTCTCCTTAAGCTT
	Downstream probe: TTAGACCTGCAGGTTAGATAATACGACTCACTATAGGGAGGTCAGGGAGAGACCTGGATGTCCTGCTGGT
chr12 - viewpoint 3	Upstream probe: TTAGACCTGCAGGTTAGATAATACGACTCACTATAGGGAGGAGACTCTGGAATCCTTTCCATACTTACTT
	Downstream probe: TTAGACCTGCAGGTTAGATAATACGACTCACTATAGGGAGAGCTGGCATTTTAAAAACGGTACCCCATTT
chr18 - viewpoint 1	Upstream probe: TTAGACCTGCAGGTTAGATAATACGACTCACTATAGGGAGTCTAGGCTGCTTGTGGGGTAGATAAGTACA
	Downstream probe: TTAGACCTGCAGGTTAGATAATACGACTCACTATAGGGAGGCCCTGAGACCCCTATTCTTTAGTCCAGGT
chr18 - viewpoint 2	Upstream probe: TTAGACCTGCAGGTTAGATAATACGACTCACTATAGGGAGGTGAGGTGGTTGGGAACTGCAAGCCAAACC
	Downstream probe: TTAGACCTGCAGGTTAGATAATACGACTCACTATAGGGAGACCTGGGGACAAGGCAGTATGCGTGCTCGC
chr18 - viewpoint 3	Upstream probe: TTAGACCTGCAGGTTAGATAATACGACTCACTATAGGGAGCTGTGGCCTCTTCTGCAATGAACCTGCTGG
	Downstream probe: TTAGACCTGCAGGTTAGATAATACGACTCACTATAGGGAGCCTCCGGGGCCAAGTGTGTGCTCACCCACA
