# Supplementary material for: Multi-feature clustering of CTCF binding creates robustness for loop extrusion blocking and Topologically Associating Domain boundaries
Source: Nat Commun. 2023 Sep 12;14:5615. doi: 10.1038/s41467-023-41265-y (PMC10497529; doi:10.1038/s41467-023-41265-y)
Supplement: Supplementary file 9 — Supplementary Data 6 [file 41467_2023_41265_MOESM9_ESM.txt]

track type=bedGraph name='InsulationScore_Bonev2017_mESC' visibility=full windowingFunction=maximum autoscale=off viewLimits=0:42
chr1	3250001	3260000	49.485
chr1	3260001	3270000	48.705
chr1	3270001	3280000	47.967
chr1	3280001	3290000	47.025
chr1	3290001	3300000	46.355
chr1	3300001	3310000	45.975
chr1	3310001	3320000	45.162
chr1	3320001	3330000	44.660
chr1	3330001	3340000	44.270
chr1	3340001	3350000	44.018
chr1	3350001	3360000	43.430
chr1	3360001	3370000	43.265
chr1	3370001	3380000	42.898
chr1	3380001	3390000	42.329
chr1	3390001	3400000	41.900
chr1	3400001	3410000	41.457
chr1	3410001	3420000	41.000
chr1	3420001	3430000	40.418
chr1	3430001	3440000	39.889
chr1	3440001	3450000	39.298
chr1	3450001	3460000	38.892
chr1	3460001	3470000	38.619
chr1	3470001	3480000	38.339
chr1	3480001	3490000	38.172
chr1	3490001	3500000	38.107
chr1	3500001	3510000	37.925
chr1	3510001	3520000	37.534
chr1	3520001	3530000	37.114
chr1	3530001	3540000	36.744
chr1	3540001	3550000	36.653
chr1	3550001	3560000	36.492
chr1	3560001	3570000	36.346
chr1	3570001	3580000	36.139
chr1	3580001	3590000	36.037
chr1	3590001	3600000	35.886
chr1	3600001	3610000	35.687
chr1	3610001	3620000	35.675
chr1	3620001	3630000	35.639
chr1	3630001	3640000	35.793
chr1	3640001	3650000	36.072
chr1	3650001	3660000	36.259
chr1	3660001	3670000	36.916
chr1	3670001	3680000	37.124
chr1	3680001	3690000	37.549
chr1	3690001	3700000	37.941
chr1	3700001	3710000	38.400
chr1	3710001	3720000	38.947
chr1	3720001	3730000	39.427
chr1	3730001	3740000	39.953
chr1	3740001	3750000	40.411
chr1	3750001	3760000	40.460
chr1	3760001	3770000	40.813
chr1	3770001	3780000	41.210
chr1	3780001	3790000	41.661
chr1	3790001	3800000	41.946
chr1	3800001	3810000	42.450
chr1	3810001	3820000	42.883
chr1	3820001	3830000	43.308
chr1	3830001	3840000	43.620
chr1	3840001	3850000	44.006
chr1	3850001	3860000	44.174
chr1	3860001	3870000	44.457
chr1	3870001	3880000	44.607
chr1	3880001	3890000	44.810
chr1	3890001	3900000	44.876
chr1	3900001	3910000	44.864
chr1	3910001	3920000	44.739
chr1	3920001	3930000	44.827
chr1	3930001	3940000	44.715
chr1	3940001	3950000	44.445
chr1	3950001	3960000	44.152
chr1	3960001	3970000	43.796
chr1	3970001	3980000	43.433
chr1	3980001	3990000	42.954
chr1	3990001	4000000	42.350
chr1	4000001	4010000	41.834
chr1	4010001	4020000	41.232
chr1	4020001	4030000	40.601
chr1	4030001	4040000	39.944
chr1	4040001	4050000	39.106
chr1	4050001	4060000	38.287
chr1	4060001	4070000	37.405
chr1	4070001	4080000	36.508
chr1	4080001	4090000	35.472
chr1	4090001	4100000	34.859
chr1	4100001	4110000	34.190
chr1	4110001	4120000	33.408
chr1	4120001	4130000	32.534
chr1	4130001	4140000	31.519
chr1	4140001	4150000	30.501
chr1	4150001	4160000	29.695
chr1	4160001	4170000	28.930
chr1	4170001	4180000	28.318
chr1	4180001	4190000	27.813
chr1	4190001	4200000	27.093
chr1	4200001	4210000	26.447
chr1	4210001	4220000	25.750
chr1	4220001	4230000	24.866
chr1	4230001	4240000	24.139
chr1	4240001	4250000	23.588
chr1	4250001	4260000	23.638
chr1	4260001	4270000	22.733
chr1	4270001	4280000	22.306
chr1	4280001	4290000	21.756
chr1	4290001	4300000	21.137
chr1	4300001	4310000	20.385
chr1	4310001	4320000	19.602
chr1	4320001	4330000	18.834
chr1	4330001	4340000	18.114
chr1	4340001	4350000	17.449
chr1	4350001	4360000	17.009
chr1	4360001	4370000	16.728
chr1	4370001	4380000	16.451
chr1	4380001	4390000	16.054
chr1	4390001	4400000	15.810
chr1	4400001	4410000	15.753
chr1	4410001	4420000	15.693
chr1	4420001	4430000	15.727
chr1	4430001	4440000	15.815
chr1	4440001	4450000	15.921
chr1	4450001	4460000	16.043
chr1	4460001	4470000	16.181
chr1	4470001	4480000	16.386
chr1	4480001	4490000	16.872
chr1	4490001	4500000	17.592
chr1	4500001	4510000	18.506
chr1	4510001	4520000	19.546
chr1	4520001	4530000	20.581
chr1	4530001	4540000	21.438
chr1	4540001	4550000	22.186
chr1	4550001	4560000	22.864
chr1	4560001	4570000	23.683
chr1	4570001	4580000	23.695
chr1	4580001	4590000	24.029
chr1	4590001	4600000	24.298
chr1	4600001	4610000	24.473
chr1	4610001	4620000	24.608
chr1	4620001	4630000	24.738
chr1	4630001	4640000	24.853
chr1	4640001	4650000	24.653
chr1	4650001	4660000	24.426
chr1	4660001	4670000	24.192
chr1	4670001	4680000	23.839
chr1	4680001	4690000	23.451
chr1	4690001	4700000	23.006
chr1	4700001	4710000	22.520
chr1	4710001	4720000	22.106
chr1	4720001	4730000	21.362
chr1	4730001	4740000	20.610
chr1	4740001	4750000	19.672
chr1	4750001	4760000	18.648
chr1	4760001	4770000	17.679
chr1	4770001	4780000	17.386
chr1	4780001	4790000	17.924
chr1	4790001	4800000	18.601
chr1	4800001	4810000	18.979
chr1	4810001	4820000	19.306
chr1	4820001	4830000	19.572
chr1	4830001	4840000	19.709
chr1	4840001	4850000	19.760
chr1	4850001	4860000	19.532
chr1	4860001	4870000	19.665
chr1	4870001	4880000	19.971
chr1	4880001	4890000	20.178
chr1	4890001	4900000	20.399
chr1	4900001	4910000	20.525
chr1	4910001	4920000	20.829
chr1	4920001	4930000	21.191
chr1	4930001	4940000	21.436
chr1	4940001	4950000	21.584
chr1	4950001	4960000	21.777
chr1	4960001	4970000	21.755
chr1	4970001	4980000	21.593
chr1	4980001	4990000	21.475
chr1	4990001	5000000	21.308
chr1	5000001	5010000	20.935
chr1	5010001	5020000	20.488
chr1	5020001	5030000	20.196
chr1	5030001	5040000	19.976
chr1	5040001	5050000	19.731
chr1	5050001	5060000	19.443
chr1	5060001	5070000	18.918
chr1	5070001	5080000	18.240
chr1	5080001	5090000	18.100
chr1	5090001	5100000	18.378
chr1	5100001	5110000	18.742
chr1	5110001	5120000	19.326
chr1	5120001	5130000	19.516
chr1	5130001	5140000	19.701
chr1	5140001	5150000	19.885
chr1	5150001	5160000	20.212
chr1	5160001	5170000	20.619
chr1	5170001	5180000	21.303
chr1	5180001	5190000	22.168
chr1	5190001	5200000	23.371
chr1	5200001	5210000	24.363
chr1	5210001	5220000	25.174
chr1	5220001	5230000	25.896
chr1	5230001	5240000	26.584
chr1	5240001	5250000	27.320
chr1	5250001	5260000	27.910
chr1	5260001	5270000	28.254
chr1	5270001	5280000	28.744
chr1	5280001	5290000	29.165
chr1	5290001	5300000	29.598
chr1	5300001	5310000	30.382
chr1	5310001	5320000	31.306
chr1	5320001	5330000	32.207
chr1	5330001	5340000	32.999
chr1	5340001	5350000	33.996
chr1	5350001	5360000	35.200
chr1	5360001	5370000	35.856
chr1	5370001	5380000	36.729
chr1	5380001	5390000	37.632
chr1	5390001	5400000	38.750
chr1	5400001	5410000	40.043
chr1	5410001	5420000	40.887
chr1	5420001	5430000	41.302
chr1	5430001	5440000	42.009
chr1	5440001	5450000	42.091
chr1	5450001	5460000	42.363
chr1	5460001	5470000	42.611
chr1	5470001	5480000	42.939
chr1	5480001	5490000	43.164
chr1	5490001	5500000	43.257
chr1	5500001	5510000	43.343
chr1	5510001	5520000	43.362
chr1	5520001	5530000	43.353
chr1	5530001	5540000	43.218
chr1	5540001	5550000	43.138
chr1	5550001	5560000	43.197
chr1	5560001	5570000	43.078
chr1	5570001	5580000	42.924
chr1	5580001	5590000	42.961
chr1	5590001	5600000	42.903
chr1	5600001	5610000	42.833
chr1	5610001	5620000	42.620
chr1	5620001	5630000	42.352
chr1	5630001	5640000	42.369
chr1	5640001	5650000	42.261
chr1	5650001	5660000	41.896
chr1	5660001	5670000	41.509
chr1	5670001	5680000	40.952
chr1	5680001	5690000	40.338
chr1	5690001	5700000	39.687
chr1	5700001	5710000	39.062
chr1	5710001	5720000	38.458
chr1	5720001	5730000	37.720
chr1	5730001	5740000	36.973
chr1	5740001	5750000	36.367
chr1	5750001	5760000	35.703
chr1	5760001	5770000	35.218
chr1	5770001	5780000	34.582
chr1	5780001	5790000	33.925
chr1	5790001	5800000	33.154
chr1	5800001	5810000	32.197
chr1	5810001	5820000	31.357
chr1	5820001	5830000	30.528
chr1	5830001	5840000	29.772
chr1	5840001	5850000	28.702
chr1	5850001	5860000	27.882
chr1	5860001	5870000	27.016
chr1	5870001	5880000	26.119
chr1	5880001	5890000	25.192
chr1	5890001	5900000	24.350
chr1	5900001	5910000	23.875
chr1	5910001	5920000	23.847
chr1	5920001	5930000	24.485
chr1	5930001	5940000	25.213
chr1	5940001	5950000	25.797
chr1	5950001	5960000	26.235
chr1	5960001	5970000	26.670
chr1	5970001	5980000	26.851
chr1	5980001	5990000	27.085
chr1	5990001	6000000	27.181
chr1	6000001	6010000	27.153
chr1	6010001	6020000	27.255
chr1	6020001	6030000	27.281
chr1	6030001	6040000	27.066
chr1	6040001	6050000	26.843
chr1	6050001	6060000	26.416
chr1	6060001	6070000	26.121
chr1	6070001	6080000	25.682
chr1	6080001	6090000	25.137
chr1	6090001	6100000	24.474
chr1	6100001	6110000	23.709
chr1	6110001	6120000	22.721
chr1	6120001	6130000	21.722
chr1	6130001	6140000	20.712
chr1	6140001	6150000	19.770
chr1	6150001	6160000	19.191
chr1	6160001	6170000	18.733
chr1	6170001	6180000	18.343
chr1	6180001	6190000	18.067
chr1	6190001	6200000	17.809
chr1	6200001	6210000	17.739
chr1	6210001	6220000	17.758
chr1	6220001	6230000	17.987
chr1	6230001	6240000	18.318
chr1	6240001	6250000	18.534
chr1	6250001	6260000	18.767
chr1	6260001	6270000	18.986
chr1	6270001	6280000	19.071
chr1	6280001	6290000	19.450
chr1	6290001	6300000	19.767
chr1	6300001	6310000	20.016
chr1	6310001	6320000	20.289
chr1	6320001	6330000	20.300
chr1	6330001	6340000	20.271
chr1	6340001	6350000	20.272
chr1	6350001	6360000	20.423
chr1	6360001	6370000	20.571
chr1	6370001	6380000	20.619
chr1	6380001	6390000	20.814
chr1	6390001	6400000	21.040
chr1	6400001	6410000	21.503
chr1	6410001	6420000	22.186
chr1	6420001	6430000	23.072
chr1	6430001	6440000	23.799
chr1	6440001	6450000	24.534
chr1	6450001	6460000	25.314
chr1	6460001	6470000	26.155
chr1	6470001	6480000	27.152
chr1	6480001	6490000	28.135
chr1	6490001	6500000	29.237
chr1	6500001	6510000	30.352
chr1	6510001	6520000	31.259
chr1	6520001	6530000	32.072
chr1	6530001	6540000	32.916
chr1	6540001	6550000	33.594
chr1	6550001	6560000	34.352
chr1	6560001	6570000	34.906
chr1	6570001	6580000	35.329
chr1	6580001	6590000	35.797
chr1	6590001	6600000	36.197
chr1	6600001	6610000	36.577
chr1	6610001	6620000	36.958
chr1	6620001	6630000	37.223
chr1	6630001	6640000	37.439
chr1	6640001	6650000	37.729
chr1	6650001	6660000	37.797
chr1	6660001	6670000	38.048
chr1	6670001	6680000	38.053
chr1	6680001	6690000	37.953
chr1	6690001	6700000	38.027
chr1	6700001	6710000	37.810
chr1	6710001	6720000	37.692
chr1	6720001	6730000	37.390
chr1	6730001	6740000	36.994
chr1	6740001	6750000	36.765
chr1	6750001	6760000	36.241
chr1	6760001	6770000	35.747
chr1	6770001	6780000	35.184
chr1	6780001	6790000	34.428
chr1	6790001	6800000	33.778
chr1	6800001	6810000	33.061
chr1	6810001	6820000	32.288
chr1	6820001	6830000	31.442
chr1	6830001	6840000	30.625
chr1	6840001	6850000	29.705
chr1	6850001	6860000	28.692
chr1	6860001	6870000	27.712
chr1	6870001	6880000	27.051
chr1	6880001	6890000	26.356
chr1	6890001	6900000	25.677
chr1	6900001	6910000	24.817
chr1	6910001	6920000	24.067
chr1	6920001	6930000	23.127
chr1	6930001	6940000	22.273
chr1	6940001	6950000	21.416
chr1	6950001	6960000	20.551
chr1	6960001	6970000	19.681
chr1	6970001	6980000	18.902
chr1	6980001	6990000	18.290
chr1	6990001	7000000	17.937
chr1	7000001	7010000	17.675
chr1	7010001	7020000	18.143
chr1	7020001	7030000	18.628
chr1	7030001	7040000	19.209
chr1	7040001	7050000	19.808
chr1	7050001	7060000	20.149
chr1	7060001	7070000	20.443
chr1	7070001	7080000	20.445
chr1	7080001	7090000	20.492
chr1	7090001	7100000	20.824
chr1	7100001	7110000	20.968
chr1	7110001	7120000	21.024
chr1	7120001	7130000	20.725
chr1	7130001	7140000	20.502
chr1	7140001	7150000	20.359
chr1	7150001	7160000	20.225
chr1	7160001	7170000	19.999
chr1	7170001	7180000	19.760
chr1	7180001	7190000	19.515
chr1	7190001	7200000	19.155
chr1	7200001	7210000	18.676
chr1	7210001	7220000	18.589
chr1	7220001	7230000	18.936
chr1	7230001	7240000	19.462
chr1	7240001	7250000	19.639
chr1	7250001	7260000	19.862
chr1	7260001	7270000	19.998
chr1	7270001	7280000	20.246
chr1	7280001	7290000	20.629
chr1	7290001	7300000	20.520
chr1	7300001	7310000	20.906
chr1	7310001	7320000	21.078
chr1	7320001	7330000	21.374
chr1	7330001	7340000	21.640
chr1	7340001	7350000	21.501
chr1	7350001	7360000	21.452
chr1	7360001	7370000	21.454
chr1	7370001	7380000	21.488
chr1	7380001	7390000	21.296
chr1	7390001	7400000	21.220
chr1	7400001	7410000	21.751
chr1	7410001	7420000	22.645
chr1	7420001	7430000	23.273
chr1	7430001	7440000	23.708
chr1	7440001	7450000	24.115
chr1	7450001	7460000	24.555
chr1	7460001	7470000	24.884
chr1	7470001	7480000	24.994
chr1	7480001	7490000	25.125
chr1	7490001	7500000	25.114
chr1	7500001	7510000	25.274
chr1	7510001	7520000	25.399
chr1	7520001	7530000	25.638
chr1	7530001	7540000	25.860
chr1	7540001	7550000	26.292
chr1	7550001	7560000	26.882
chr1	7560001	7570000	27.582
chr1	7570001	7580000	28.258
chr1	7580001	7590000	28.672
chr1	7590001	7600000	29.401
chr1	7600001	7610000	30.831
chr1	7610001	7620000	31.002
chr1	7620001	7630000	31.635
chr1	7630001	7640000	32.138
chr1	7640001	7650000	32.645
chr1	7650001	7660000	33.197
chr1	7660001	7670000	33.667
chr1	7670001	7680000	34.146
chr1	7680001	7690000	34.524
chr1	7690001	7700000	34.717
chr1	7700001	7710000	35.261
chr1	7710001	7720000	35.011
chr1	7720001	7730000	34.894
chr1	7730001	7740000	34.797
chr1	7740001	7750000	34.858
chr1	7750001	7760000	34.643
chr1	7760001	7770000	34.541
chr1	7770001	7780000	34.325
chr1	7780001	7790000	34.319
chr1	7790001	7800000	34.555
chr1	7800001	7810000	34.565
chr1	7810001	7820000	34.909
chr1	7820001	7830000	35.115
chr1	7830001	7840000	35.474
chr1	7840001	7850000	35.813
chr1	7850001	7860000	35.792
chr1	7860001	7870000	36.082
chr1	7870001	7880000	36.399
chr1	7880001	7890000	37.123
chr1	7890001	7900000	36.852
chr1	7900001	7910000	36.690
chr1	7910001	7920000	36.709
chr1	7920001	7930000	37.133
chr1	7930001	7940000	37.858
chr1	7940001	7950000	38.036
chr1	7950001	7960000	37.633
chr1	7960001	7970000	37.824
chr1	7970001	7980000	37.776
chr1	7980001	7990000	37.926
chr1	7990001	8000000	38.115
chr1	8000001	8010000	37.847
chr1	8010001	8020000	37.486
chr1	8020001	8030000	37.054
chr1	8030001	8040000	36.614
chr1	8040001	8050000	36.259
chr1	8050001	8060000	35.854
chr1	8060001	8070000	35.370
chr1	8070001	8080000	34.884
chr1	8080001	8090000	34.503
chr1	8090001	8100000	34.063
chr1	8100001	8110000	33.810
chr1	8110001	8120000	33.956
chr1	8120001	8130000	33.852
chr1	8130001	8140000	32.978
chr1	8140001	8150000	32.833
chr1	8150001	8160000	32.849
chr1	8160001	8170000	32.792
chr1	8170001	8180000	32.548
chr1	8180001	8190000	32.388
chr1	8190001	8200000	32.567
chr1	8200001	8210000	31.930
chr1	8210001	8220000	32.812
chr1	8220001	8230000	31.227
chr1	8230001	8240000	31.327
chr1	8240001	8250000	31.313
chr1	8250001	8260000	31.198
chr1	8260001	8270000	30.637
chr1	8270001	8280000	30.419
chr1	8280001	8290000	30.410
chr1	8290001	8300000	30.470
chr1	8300001	8310000	30.446
chr1	8310001	8320000	30.476
chr1	8320001	8330000	30.394
chr1	8330001	8340000	30.262
chr1	8340001	8350000	30.244
chr1	8350001	8360000	30.406
chr1	8360001	8370000	30.460
chr1	8370001	8380000	30.601
chr1	8380001	8390000	30.720
chr1	8390001	8400000	30.965
chr1	8400001	8410000	31.080
chr1	8410001	8420000	31.107
chr1	8420001	8430000	31.075
chr1	8430001	8440000	31.132
chr1	8440001	8450000	31.349
chr1	8450001	8460000	31.546
chr1	8460001	8470000	31.890
chr1	8470001	8480000	32.274
chr1	8480001	8490000	32.626
chr1	8490001	8500000	32.995
chr1	8500001	8510000	33.395
chr1	8510001	8520000	33.759
chr1	8520001	8530000	33.924
chr1	8530001	8540000	34.140
chr1	8540001	8550000	34.068
chr1	8550001	8560000	34.186
chr1	8560001	8570000	34.270
chr1	8570001	8580000	34.222
chr1	8580001	8590000	34.224
chr1	8590001	8600000	34.300
chr1	8600001	8610000	34.470
chr1	8610001	8620000	34.551
chr1	8620001	8630000	34.377
chr1	8630001	8640000	35.084
chr1	8640001	8650000	33.881
chr1	8650001	8660000	33.823
chr1	8660001	8670000	33.946
chr1	8670001	8680000	33.578
chr1	8680001	8690000	33.476
chr1	8690001	8700000	33.686
chr1	8700001	8710000	33.504
chr1	8710001	8720000	34.697
chr1	8720001	8730000	33.581
chr1	8730001	8740000	32.762
chr1	8740001	8750000	32.416
chr1	8750001	8760000	32.095
chr1	8760001	8770000	31.677
chr1	8770001	8780000	31.378
chr1	8780001	8790000	31.102
chr1	8790001	8800000	30.850
chr1	8800001	8810000	30.880
chr1	8810001	8820000	31.037
chr1	8820001	8830000	31.090
chr1	8830001	8840000	31.093
chr1	8840001	8850000	30.892
chr1	8850001	8860000	30.603
chr1	8860001	8870000	30.470
chr1	8870001	8880000	30.423
chr1	8880001	8890000	30.242
chr1	8890001	8900000	30.152
chr1	8900001	8910000	29.839
chr1	8910001	8920000	29.592
chr1	8920001	8930000	29.328
chr1	8930001	8940000	28.827
chr1	8940001	8950000	28.359
chr1	8950001	8960000	27.949
chr1	8960001	8970000	27.741
chr1	8970001	8980000	28.085
chr1	8980001	8990000	28.124
chr1	8990001	9000000	28.234
chr1	9000001	9010000	28.470
chr1	9010001	9020000	28.592
chr1	9020001	9030000	28.932
chr1	9030001	9040000	29.138
chr1	9040001	9050000	30.145
chr1	9050001	9060000	29.145
chr1	9060001	9070000	29.036
chr1	9070001	9080000	28.634
chr1	9080001	9090000	28.122
chr1	9090001	9100000	27.705
chr1	9100001	9110000	27.387
chr1	9110001	9120000	27.284
chr1	9120001	9130000	27.145
chr1	9130001	9140000	26.826
chr1	9140001	9150000	26.882
chr1	9150001	9160000	26.827
chr1	9160001	9170000	26.832
chr1	9170001	9180000	26.809
chr1	9180001	9190000	26.639
chr1	9190001	9200000	26.226
chr1	9200001	9210000	25.927
chr1	9210001	9220000	25.707
chr1	9220001	9230000	25.792
chr1	9230001	9240000	25.884
chr1	9240001	9250000	25.415
chr1	9250001	9260000	24.895
chr1	9260001	9270000	24.434
chr1	9270001	9280000	23.877
chr1	9280001	9290000	23.295
chr1	9290001	9300000	22.781
chr1	9300001	9310000	22.508
chr1	9310001	9320000	22.152
chr1	9320001	9330000	21.754
chr1	9330001	9340000	21.432
chr1	9340001	9350000	21.330
chr1	9350001	9360000	21.064
chr1	9360001	9370000	20.882
chr1	9370001	9380000	20.518
chr1	9380001	9390000	20.201
chr1	9390001	9400000	19.765
chr1	9400001	9410000	19.326
chr1	9410001	9420000	18.815
chr1	9420001	9430000	18.058
chr1	9430001	9440000	17.363
chr1	9440001	9450000	16.629
chr1	9450001	9460000	16.038
chr1	9460001	9470000	15.454
chr1	9470001	9480000	15.136
chr1	9480001	9490000	15.030
chr1	9490001	9500000	14.705
chr1	9500001	9510000	14.297
chr1	9510001	9520000	13.899
chr1	9520001	9530000	13.485
chr1	9530001	9540000	13.083
chr1	9540001	9550000	12.815
chr1	9550001	9560000	13.080
chr1	9560001	9570000	13.822
chr1	9570001	9580000	14.595
chr1	9580001	9590000	15.563
chr1	9590001	9600000	16.420
chr1	9600001	9610000	16.989
chr1	9610001	9620000	17.495
chr1	9620001	9630000	17.988
chr1	9630001	9640000	18.501
chr1	9640001	9650000	18.773
chr1	9650001	9660000	18.893
chr1	9660001	9670000	18.807
chr1	9670001	9680000	18.699
chr1	9680001	9690000	18.454
chr1	9690001	9700000	17.932
chr1	9700001	9710000	17.621
chr1	9710001	9720000	17.465
chr1	9720001	9730000	17.519
chr1	9730001	9740000	17.628
chr1	9740001	9750000	17.962
chr1	9750001	9760000	18.475
chr1	9760001	9770000	19.087
chr1	9770001	9780000	19.897
chr1	9780001	9790000	20.942
chr1	9790001	9800000	21.874
chr1	9800001	9810000	22.660
chr1	9810001	9820000	23.341
chr1	9820001	9830000	23.837
chr1	9830001	9840000	24.196
chr1	9840001	9850000	24.356
chr1	9850001	9860000	24.706
chr1	9860001	9870000	24.961
chr1	9870001	9880000	25.060
chr1	9880001	9890000	25.059
chr1	9890001	9900000	24.870
chr1	9900001	9910000	24.691
chr1	9910001	9920000	24.297
chr1	9920001	9930000	23.780
chr1	9930001	9940000	23.116
chr1	9940001	9950000	22.635
chr1	9950001	9960000	22.334
chr1	9960001	9970000	21.917
chr1	9970001	9980000	21.507
chr1	9980001	9990000	21.072
chr1	9990001	10000000	20.441
chr1	10000001	10010000	19.942
chr1	10010001	10020000	19.589
chr1	10020001	10030000	19.341
chr1	10030001	10040000	18.881
chr1	10040001	10050000	18.583
chr1	10050001	10060000	18.295
chr1	10060001	10070000	17.978
chr1	10070001	10080000	17.418
chr1	10080001	10090000	16.656
chr1	10090001	10100000	15.927
chr1	10100001	10110000	15.349
chr1	10110001	10120000	14.677
chr1	10120001	10130000	14.256
chr1	10130001	10140000	13.886
chr1	10140001	10150000	13.608
chr1	10150001	10160000	13.384
chr1	10160001	10170000	13.107
chr1	10170001	10180000	13.053
chr1	10180001	10190000	13.130
chr1	10190001	10200000	13.355
chr1	10200001	10210000	13.517
chr1	10210001	10220000	13.699
chr1	10220001	10230000	13.834
chr1	10230001	10240000	14.167
chr1	10240001	10250000	14.760
chr1	10250001	10260000	15.500
chr1	10260001	10270000	16.303
chr1	10270001	10280000	17.051
chr1	10280001	10290000	17.779
chr1	10290001	10300000	18.400
chr1	10300001	10310000	19.127
chr1	10310001	10320000	19.886
chr1	10320001	10330000	20.589
chr1	10330001	10340000	21.142
chr1	10340001	10350000	21.682
chr1	10350001	10360000	22.124
chr1	10360001	10370000	22.569
chr1	10370001	10380000	22.953
chr1	10380001	10390000	23.327
chr1	10390001	10400000	23.671
chr1	10400001	10410000	24.156
chr1	10410001	10420000	24.698
chr1	10420001	10430000	25.325
chr1	10430001	10440000	25.617
chr1	10440001	10450000	25.948
chr1	10450001	10460000	26.389
chr1	10460001	10470000	26.840
chr1	10470001	10480000	27.171
chr1	10480001	10490000	27.490
chr1	10490001	10500000	27.926
chr1	10500001	10510000	28.311
chr1	10510001	10520000	28.740
chr1	10520001	10530000	28.969
chr1	10530001	10540000	29.361
chr1	10540001	10550000	29.452
chr1	10550001	10560000	29.495
chr1	10560001	10570000	29.596
chr1	10570001	10580000	29.529
chr1	10580001	10590000	29.422
chr1	10590001	10600000	29.303
chr1	10600001	10610000	29.077
chr1	10610001	10620000	28.861
chr1	10620001	10630000	28.627
chr1	10630001	10640000	28.693
chr1	10640001	10650000	28.724
chr1	10650001	10660000	28.752
chr1	10660001	10670000	28.683
chr1	10670001	10680000	28.464
chr1	10680001	10690000	28.225
chr1	10690001	10700000	27.831
chr1	10700001	10710000	27.387
chr1	10710001	10720000	26.921
chr1	10720001	10730000	26.435
chr1	10730001	10740000	25.928
chr1	10740001	10750000	25.099
chr1	10750001	10760000	24.139
chr1	10760001	10770000	23.456
chr1	10770001	10780000	22.864
chr1	10780001	10790000	22.375
chr1	10790001	10800000	22.136
chr1	10800001	10810000	22.040
chr1	10810001	10820000	22.093
chr1	10820001	10830000	22.292
chr1	10830001	10840000	22.830
chr1	10840001	10850000	23.561
chr1	10850001	10860000	24.300
chr1	10860001	10870000	24.861
chr1	10870001	10880000	25.420
chr1	10880001	10890000	26.091
chr1	10890001	10900000	26.546
chr1	10900001	10910000	26.732
chr1	10910001	10920000	26.894
chr1	10920001	10930000	26.964
chr1	10930001	10940000	26.990
chr1	10940001	10950000	27.031
chr1	10950001	10960000	27.116
chr1	10960001	10970000	27.182
chr1	10970001	10980000	28.057
chr1	10980001	10990000	27.155
chr1	10990001	11000000	26.814
chr1	11000001	11010000	27.264
chr1	11010001	11020000	27.676
chr1	11020001	11030000	28.101
chr1	11030001	11040000	28.471
chr1	11040001	11050000	28.740
chr1	11050001	11060000	29.165
chr1	11060001	11070000	29.514
chr1	11070001	11080000	30.064
chr1	11080001	11090000	30.532
chr1	11090001	11100000	30.778
chr1	11100001	11110000	31.084
chr1	11110001	11120000	31.291
chr1	11120001	11130000	31.412
chr1	11130001	11140000	31.551
chr1	11140001	11150000	31.750
chr1	11150001	11160000	32.140
chr1	11160001	11170000	32.709
chr1	11170001	11180000	33.318
chr1	11180001	11190000	34.048
chr1	11190001	11200000	34.472
chr1	11200001	11210000	35.049
chr1	11210001	11220000	35.619
chr1	11220001	11230000	35.926
chr1	11230001	11240000	36.412
chr1	11240001	11250000	36.847
chr1	11250001	11260000	37.274
chr1	11260001	11270000	37.525
chr1	11270001	11280000	37.583
chr1	11280001	11290000	37.832
chr1	11290001	11300000	37.966
chr1	11300001	11310000	37.970
chr1	11310001	11320000	37.686
chr1	11320001	11330000	37.345
chr1	11330001	11340000	36.984
chr1	11340001	11350000	36.505
chr1	11350001	11360000	35.872
chr1	11360001	11370000	35.490
chr1	11370001	11380000	35.009
chr1	11380001	11390000	34.588
chr1	11390001	11400000	34.065
chr1	11400001	11410000	33.597
chr1	11410001	11420000	33.228
chr1	11420001	11430000	32.900
chr1	11430001	11440000	32.475
chr1	11440001	11450000	31.962
chr1	11450001	11460000	31.203
chr1	11460001	11470000	30.411
chr1	11470001	11480000	29.702
chr1	11480001	11490000	29.278
chr1	11490001	11500000	28.533
chr1	11500001	11510000	27.539
chr1	11510001	11520000	26.626
chr1	11520001	11530000	25.734
chr1	11530001	11540000	24.801
chr1	11540001	11550000	23.739
chr1	11550001	11560000	22.565
chr1	11560001	11570000	21.175
chr1	11570001	11580000	20.039
chr1	11580001	11590000	19.336
chr1	11590001	11600000	18.832
chr1	11600001	11610000	18.639
chr1	11610001	11620000	18.787
chr1	11620001	11630000	18.489
chr1	11630001	11640000	18.048
chr1	11640001	11650000	17.776
chr1	11650001	11660000	17.885
chr1	11660001	11670000	18.448
chr1	11670001	11680000	19.248
chr1	11680001	11690000	19.990
chr1	11690001	11700000	20.485
chr1	11700001	11710000	21.191
chr1	11710001	11720000	22.034
chr1	11720001	11730000	22.761
chr1	11730001	11740000	22.659
chr1	11740001	11750000	23.156
chr1	11750001	11760000	23.660
chr1	11760001	11770000	24.317
chr1	11770001	11780000	25.137
chr1	11780001	11790000	25.665
chr1	11790001	11800000	26.017
chr1	11800001	11810000	26.458
chr1	11810001	11820000	26.804
chr1	11820001	11830000	27.431
chr1	11830001	11840000	27.939
chr1	11840001	11850000	28.346
chr1	11850001	11860000	29.211
chr1	11860001	11870000	29.055
chr1	11870001	11880000	29.690
chr1	11880001	11890000	30.320
chr1	11890001	11900000	30.854
chr1	11900001	11910000	31.312
chr1	11910001	11920000	31.644
chr1	11920001	11930000	32.153
chr1	11930001	11940000	32.507
chr1	11940001	11950000	33.037
chr1	11950001	11960000	33.480
chr1	11960001	11970000	34.131
chr1	11970001	11980000	34.587
chr1	11980001	11990000	35.098
chr1	11990001	12000000	35.532
chr1	12000001	12010000	35.987
chr1	12010001	12020000	36.313
chr1	12020001	12030000	36.757
chr1	12030001	12040000	37.223
chr1	12040001	12050000	37.769
chr1	12050001	12060000	38.163
chr1	12060001	12070000	38.630
chr1	12070001	12080000	39.159
chr1	12080001	12090000	39.519
chr1	12090001	12100000	39.872
chr1	12100001	12110000	40.130
chr1	12110001	12120000	40.245
chr1	12120001	12130000	40.489
chr1	12130001	12140000	40.587
chr1	12140001	12150000	40.717
chr1	12150001	12160000	40.649
chr1	12160001	12170000	40.303
chr1	12170001	12180000	40.102
chr1	12180001	12190000	39.893
chr1	12190001	12200000	39.797
chr1	12200001	12210000	39.566
chr1	12210001	12220000	39.260
chr1	12220001	12230000	39.025
chr1	12230001	12240000	38.876
chr1	12240001	12250000	38.720
chr1	12250001	12260000	38.246
chr1	12260001	12270000	37.980
chr1	12270001	12280000	37.537
chr1	12280001	12290000	37.261
chr1	12290001	12300000	37.069
chr1	12300001	12310000	36.815
chr1	12310001	12320000	36.579
chr1	12320001	12330000	36.527
chr1	12330001	12340000	36.604
chr1	12340001	12350000	36.640
chr1	12350001	12360000	36.517
chr1	12360001	12370000	36.415
chr1	12370001	12380000	36.101
chr1	12380001	12390000	35.641
chr1	12390001	12400000	35.340
chr1	12400001	12410000	35.087
chr1	12410001	12420000	34.740
chr1	12420001	12430000	34.399
chr1	12430001	12440000	34.038
chr1	12440001	12450000	33.776
chr1	12450001	12460000	33.261
chr1	12460001	12470000	32.817
chr1	12470001	12480000	32.377
chr1	12480001	12490000	32.015
chr1	12490001	12500000	31.441
chr1	12500001	12510000	30.930
chr1	12510001	12520000	30.357
chr1	12520001	12530000	29.822
chr1	12530001	12540000	29.214
chr1	12540001	12550000	28.630
chr1	12550001	12560000	28.084
chr1	12560001	12570000	27.536
chr1	12570001	12580000	26.980
chr1	12580001	12590000	26.513
chr1	12590001	12600000	26.177
chr1	12600001	12610000	25.756
chr1	12610001	12620000	25.342
chr1	12620001	12630000	24.907
chr1	12630001	12640000	24.346
chr1	12640001	12650000	23.923
chr1	12650001	12660000	23.425
chr1	12660001	12670000	22.991
chr1	12670001	12680000	22.445
chr1	12680001	12690000	21.924
chr1	12690001	12700000	21.534
chr1	12700001	12710000	21.462
chr1	12710001	12720000	21.722
chr1	12720001	12730000	22.030
chr1	12730001	12740000	22.181
chr1	12740001	12750000	22.145
chr1	12750001	12760000	21.971
chr1	12760001	12770000	21.853
chr1	12770001	12780000	21.714
chr1	12780001	12790000	21.338
chr1	12790001	12800000	20.806
chr1	12800001	12810000	20.059
chr1	12810001	12820000	19.256
chr1	12820001	12830000	18.395
chr1	12830001	12840000	17.304
chr1	12840001	12850000	16.564
chr1	12850001	12860000	16.424
chr1	12860001	12870000	16.739
chr1	12870001	12880000	17.568
chr1	12880001	12890000	18.374
chr1	12890001	12900000	19.156
chr1	12900001	12910000	19.676
chr1	12910001	12920000	20.038
chr1	12920001	12930000	20.384
chr1	12930001	12940000	20.575
chr1	12940001	12950000	20.787
chr1	12950001	12960000	20.904
chr1	12960001	12970000	21.092
chr1	12970001	12980000	21.084
chr1	12980001	12990000	21.080
chr1	12990001	13000000	21.284
chr1	13000001	13010000	21.824
chr1	13010001	13020000	22.296
chr1	13020001	13030000	22.757
chr1	13030001	13040000	23.270
chr1	13040001	13050000	23.965
chr1	13050001	13060000	24.881
chr1	13060001	13070000	26.244
chr1	13070001	13080000	27.104
chr1	13080001	13090000	27.656
chr1	13090001	13100000	27.976
chr1	13100001	13110000	28.012
chr1	13110001	13120000	27.796
chr1	13120001	13130000	27.251
chr1	13130001	13140000	26.579
chr1	13140001	13150000	26.482
chr1	13150001	13160000	27.060
chr1	13160001	13170000	28.003
chr1	13170001	13180000	28.670
chr1	13180001	13190000	29.178
chr1	13190001	13200000	29.623
chr1	13200001	13210000	29.974
chr1	13210001	13220000	30.199
chr1	13220001	13230000	30.249
chr1	13230001	13240000	30.235
chr1	13240001	13250000	30.352
chr1	13250001	13260000	30.321
chr1	13260001	13270000	30.316
chr1	13270001	13280000	30.446
chr1	13280001	13290000	30.442
chr1	13290001	13300000	30.468
chr1	13300001	13310000	30.253
chr1	13310001	13320000	30.024
chr1	13320001	13330000	29.672
chr1	13330001	13340000	29.270
chr1	13340001	13350000	28.759
chr1	13350001	13360000	28.286
chr1	13360001	13370000	27.774
chr1	13370001	13380000	27.227
chr1	13380001	13390000	26.916
chr1	13390001	13400000	26.818
chr1	13400001	13410000	26.613
chr1	13410001	13420000	26.306
chr1	13420001	13430000	25.969
chr1	13430001	13440000	25.749
chr1	13440001	13450000	25.550
chr1	13450001	13460000	25.290
chr1	13460001	13470000	25.083
chr1	13470001	13480000	24.750
chr1	13480001	13490000	23.993
chr1	13490001	13500000	23.040
chr1	13500001	13510000	21.959
chr1	13510001	13520000	20.876
chr1	13520001	13530000	19.711
chr1	13530001	13540000	18.453
chr1	13540001	13550000	17.507
chr1	13550001	13560000	17.048
chr1	13560001	13570000	16.340
chr1	13570001	13580000	15.764
chr1	13580001	13590000	15.138
chr1	13590001	13600000	14.630
chr1	13600001	13610000	14.322
chr1	13610001	13620000	13.799
chr1	13620001	13630000	13.204
chr1	13630001	13640000	12.730
chr1	13640001	13650000	12.206
chr1	13650001	13660000	11.566
chr1	13660001	13670000	11.086
chr1	13670001	13680000	10.831
chr1	13680001	13690000	10.663
chr1	13690001	13700000	10.505
chr1	13700001	13710000	10.366
chr1	13710001	13720000	10.408
chr1	13720001	13730000	10.600
chr1	13730001	13740000	10.737
chr1	13740001	13750000	10.666
chr1	13750001	13760000	10.591
chr1	13760001	13770000	10.788
chr1	13770001	13780000	10.756
chr1	13780001	13790000	11.318
chr1	13790001	13800000	12.113
chr1	13800001	13810000	13.082
chr1	13810001	13820000	14.441
chr1	13820001	13830000	15.228
chr1	13830001	13840000	16.367
chr1	13840001	13850000	17.499
chr1	13850001	13860000	18.670
chr1	13860001	13870000	19.742
chr1	13870001	13880000	20.771
chr1	13880001	13890000	21.880
chr1	13890001	13900000	22.900
chr1	13900001	13910000	23.785
chr1	13910001	13920000	24.607
chr1	13920001	13930000	25.360
chr1	13930001	13940000	25.998
chr1	13940001	13950000	26.654
chr1	13950001	13960000	27.314
chr1	13960001	13970000	27.864
chr1	13970001	13980000	28.468
chr1	13980001	13990000	29.051
chr1	13990001	14000000	29.552
chr1	14000001	14010000	30.159
chr1	14010001	14020000	30.504
chr1	14020001	14030000	31.027
chr1	14030001	14040000	31.581
chr1	14040001	14050000	32.313
chr1	14050001	14060000	32.975
chr1	14060001	14070000	33.768
chr1	14070001	14080000	34.359
chr1	14080001	14090000	35.165
chr1	14090001	14100000	35.630
chr1	14100001	14110000	36.265
chr1	14110001	14120000	37.171
chr1	14120001	14130000	37.475
chr1	14130001	14140000	38.149
chr1	14140001	14150000	39.030
chr1	14150001	14160000	39.781
chr1	14160001	14170000	40.577
chr1	14170001	14180000	41.415
chr1	14180001	14190000	42.288
chr1	14190001	14200000	43.184
chr1	14200001	14210000	44.061
chr1	14210001	14220000	44.854
chr1	14220001	14230000	45.637
chr1	14230001	14240000	46.225
chr1	14240001	14250000	46.442
chr1	14250001	14260000	46.467
chr1	14260001	14270000	46.274
chr1	14270001	14280000	46.014
chr1	14280001	14290000	45.317
chr1	14290001	14300000	44.177
chr1	14300001	14310000	43.190
chr1	14310001	14320000	42.297
chr1	14320001	14330000	41.942
chr1	14330001	14340000	41.267
chr1	14340001	14350000	40.632
chr1	14350001	14360000	40.110
chr1	14360001	14370000	39.647
chr1	14370001	14380000	39.026
chr1	14380001	14390000	38.713
chr1	14390001	14400000	38.609
chr1	14400001	14410000	38.342
chr1	14410001	14420000	37.962
chr1	14420001	14430000	37.643
chr1	14430001	14440000	37.234
chr1	14440001	14450000	36.819
chr1	14450001	14460000	36.406
chr1	14460001	14470000	35.867
chr1	14470001	14480000	35.385
chr1	14480001	14490000	34.757
chr1	14490001	14500000	34.221
chr1	14500001	14510000	33.507
chr1	14510001	14520000	32.972
chr1	14520001	14530000	32.357
chr1	14530001	14540000	31.883
chr1	14540001	14550000	31.199
chr1	14550001	14560000	30.504
chr1	14560001	14570000	29.725
chr1	14570001	14580000	28.965
chr1	14580001	14590000	28.195
chr1	14590001	14600000	27.628
chr1	14600001	14610000	26.930
chr1	14610001	14620000	26.250
chr1	14620001	14630000	25.668
chr1	14630001	14640000	24.940
chr1	14640001	14650000	24.132
chr1	14650001	14660000	23.504
chr1	14660001	14670000	22.899
chr1	14670001	14680000	22.206
chr1	14680001	14690000	21.498
chr1	14690001	14700000	20.819
chr1	14700001	14710000	20.215
chr1	14710001	14720000	19.748
chr1	14720001	14730000	19.305
chr1	14730001	14740000	19.086
chr1	14740001	14750000	19.567
chr1	14750001	14760000	20.244
chr1	14760001	14770000	20.705
chr1	14770001	14780000	21.195
chr1	14780001	14790000	21.532
chr1	14790001	14800000	21.633
chr1	14800001	14810000	21.622
chr1	14810001	14820000	21.647
chr1	14820001	14830000	21.734
chr1	14830001	14840000	21.715
chr1	14840001	14850000	21.425
chr1	14850001	14860000	20.987
chr1	14860001	14870000	20.498
chr1	14870001	14880000	20.141
chr1	14880001	14890000	20.047
chr1	14890001	14900000	20.111
chr1	14900001	14910000	20.082
chr1	14910001	14920000	19.995
chr1	14920001	14930000	19.953
chr1	14930001	14940000	19.907
chr1	14940001	14950000	19.876
chr1	14950001	14960000	19.829
chr1	14960001	14970000	19.627
chr1	14970001	14980000	19.521
chr1	14980001	14990000	19.526
chr1	14990001	15000000	19.649
chr1	15000001	15010000	20.142
chr1	15010001	15020000	20.776
chr1	15020001	15030000	21.723
chr1	15030001	15040000	22.628
chr1	15040001	15050000	23.527
chr1	15050001	15060000	24.410
chr1	15060001	15070000	25.539
chr1	15070001	15080000	26.504
chr1	15080001	15090000	28.066
chr1	15090001	15100000	28.225
chr1	15100001	15110000	29.089
chr1	15110001	15120000	30.199
chr1	15120001	15130000	31.217
chr1	15130001	15140000	32.088
chr1	15140001	15150000	32.788
chr1	15150001	15160000	33.617
chr1	15160001	15170000	34.371
chr1	15170001	15180000	34.994
chr1	15180001	15190000	35.708
chr1	15190001	15200000	36.196
chr1	15200001	15210000	36.493
chr1	15210001	15220000	36.783
chr1	15220001	15230000	37.113
chr1	15230001	15240000	37.236
chr1	15240001	15250000	37.133
chr1	15250001	15260000	37.007
chr1	15260001	15270000	36.876
chr1	15270001	15280000	36.517
chr1	15280001	15290000	36.190
chr1	15290001	15300000	36.003
chr1	15300001	15310000	35.778
chr1	15310001	15320000	35.473
chr1	15320001	15330000	35.140
chr1	15330001	15340000	35.023
chr1	15340001	15350000	34.950
chr1	15350001	15360000	34.923
chr1	15360001	15370000	34.865
chr1	15370001	15380000	34.891
chr1	15380001	15390000	34.885
chr1	15390001	15400000	34.951
chr1	15400001	15410000	34.962
chr1	15410001	15420000	34.919
chr1	15420001	15430000	34.861
chr1	15430001	15440000	34.622
chr1	15440001	15450000	34.456
chr1	15450001	15460000	34.119
chr1	15460001	15470000	33.876
chr1	15470001	15480000	33.415
chr1	15480001	15490000	32.890
chr1	15490001	15500000	32.560
chr1	15500001	15510000	31.648
chr1	15510001	15520000	30.794
chr1	15520001	15530000	29.904
chr1	15530001	15540000	28.842
chr1	15540001	15550000	28.232
chr1	15550001	15560000	27.511
chr1	15560001	15570000	26.855
chr1	15570001	15580000	26.115
chr1	15580001	15590000	25.404
chr1	15590001	15600000	24.752
chr1	15600001	15610000	23.783
chr1	15610001	15620000	22.991
chr1	15620001	15630000	22.352
chr1	15630001	15640000	22.090
chr1	15640001	15650000	22.055
chr1	15650001	15660000	22.108
chr1	15660001	15670000	22.259
chr1	15670001	15680000	22.220
chr1	15680001	15690000	22.231
chr1	15690001	15700000	22.427
chr1	15700001	15710000	22.708
chr1	15710001	15720000	23.028
chr1	15720001	15730000	23.443
chr1	15730001	15740000	23.905
chr1	15740001	15750000	23.920
chr1	15750001	15760000	23.834
chr1	15760001	15770000	23.742
chr1	15770001	15780000	23.661
chr1	15780001	15790000	23.421
chr1	15790001	15800000	23.255
chr1	15800001	15810000	23.118
chr1	15810001	15820000	23.047
chr1	15820001	15830000	23.015
chr1	15830001	15840000	22.778
chr1	15840001	15850000	22.649
chr1	15850001	15860000	22.481
chr1	15860001	15870000	22.316
chr1	15870001	15880000	22.197
chr1	15880001	15890000	22.125
chr1	15890001	15900000	21.838
chr1	15900001	15910000	21.528
chr1	15910001	15920000	21.672
chr1	15920001	15930000	21.787
chr1	15930001	15940000	21.911
chr1	15940001	15950000	21.871
chr1	15950001	15960000	21.867
chr1	15960001	15970000	21.858
chr1	15970001	15980000	21.722
chr1	15980001	15990000	21.567
chr1	15990001	16000000	21.345
chr1	16000001	16010000	21.190
chr1	16010001	16020000	21.077
chr1	16020001	16030000	20.993
chr1	16030001	16040000	21.223
chr1	16040001	16050000	20.685
chr1	16050001	16060000	20.405
chr1	16060001	16070000	20.221
chr1	16070001	16080000	20.172
chr1	16080001	16090000	20.156
chr1	16090001	16100000	20.195
chr1	16100001	16110000	20.596
chr1	16110001	16120000	21.239
chr1	16120001	16130000	21.918
chr1	16130001	16140000	22.473
chr1	16140001	16150000	22.970
chr1	16150001	16160000	23.352
chr1	16160001	16170000	23.639
chr1	16170001	16180000	23.810
chr1	16180001	16190000	24.165
chr1	16190001	16200000	24.393
chr1	16200001	16210000	24.637
chr1	16210001	16220000	24.909
chr1	16220001	16230000	25.071
chr1	16230001	16240000	25.195
chr1	16240001	16250000	25.451
chr1	16250001	16260000	25.553
chr1	16260001	16270000	25.537
chr1	16270001	16280000	25.495
chr1	16280001	16290000	25.481
chr1	16290001	16300000	25.248
chr1	16300001	16310000	24.999
chr1	16310001	16320000	24.819
chr1	16320001	16330000	24.607
chr1	16330001	16340000	24.388
chr1	16340001	16350000	24.203
chr1	16350001	16360000	23.950
chr1	16360001	16370000	23.573
chr1	16370001	16380000	23.220
chr1	16380001	16390000	22.863
chr1	16390001	16400000	22.366
chr1	16400001	16410000	21.719
chr1	16410001	16420000	21.128
chr1	16420001	16430000	20.705
chr1	16430001	16440000	20.218
chr1	16440001	16450000	20.082
chr1	16450001	16460000	20.248
chr1	16460001	16470000	20.067
chr1	16470001	16480000	20.157
chr1	16480001	16490000	20.061
chr1	16490001	16500000	20.071
chr1	16500001	16510000	20.012
chr1	16510001	16520000	19.878
chr1	16520001	16530000	19.967
chr1	16530001	16540000	20.044
chr1	16540001	16550000	20.216
chr1	16550001	16560000	20.284
chr1	16560001	16570000	20.288
chr1	16570001	16580000	20.221
chr1	16580001	16590000	20.235
chr1	16590001	16600000	20.369
chr1	16600001	16610000	20.464
chr1	16610001	16620000	20.581
chr1	16620001	16630000	20.885
chr1	16630001	16640000	21.175
chr1	16640001	16650000	21.390
chr1	16650001	16660000	21.556
chr1	16660001	16670000	21.788
chr1	16670001	16680000	22.137
chr1	16680001	16690000	22.412
chr1	16690001	16700000	22.885
chr1	16700001	16710000	23.359
chr1	16710001	16720000	23.882
chr1	16720001	16730000	24.418
chr1	16730001	16740000	24.905
chr1	16740001	16750000	25.366
chr1	16750001	16760000	25.717
chr1	16760001	16770000	26.064
chr1	16770001	16780000	26.390
chr1	16780001	16790000	26.695
chr1	16790001	16800000	27.121
chr1	16800001	16810000	27.733
chr1	16810001	16820000	28.241
chr1	16820001	16830000	28.711
chr1	16830001	16840000	29.223
chr1	16840001	16850000	29.560
chr1	16850001	16860000	29.810
chr1	16860001	16870000	29.937
chr1	16870001	16880000	30.162
chr1	16880001	16890000	30.142
chr1	16890001	16900000	30.286
chr1	16900001	16910000	30.323
chr1	16910001	16920000	29.929
chr1	16920001	16930000	29.702
chr1	16930001	16940000	29.380
chr1	16940001	16950000	29.016
chr1	16950001	16960000	28.697
chr1	16960001	16970000	28.469
chr1	16970001	16980000	28.076
chr1	16980001	16990000	27.849
chr1	16990001	17000000	27.543
chr1	17000001	17010000	27.248
chr1	17010001	17020000	26.972
chr1	17020001	17030000	26.662
chr1	17030001	17040000	26.206
chr1	17040001	17050000	25.618
chr1	17050001	17060000	25.018
chr1	17060001	17070000	24.439
chr1	17070001	17080000	23.865
chr1	17080001	17090000	23.014
chr1	17090001	17100000	22.200
chr1	17100001	17110000	21.538
chr1	17110001	17120000	20.895
chr1	17120001	17130000	20.312
chr1	17130001	17140000	19.996
chr1	17140001	17150000	20.127
chr1	17150001	17160000	20.791
chr1	17160001	17170000	21.970
chr1	17170001	17180000	23.484
chr1	17180001	17190000	24.831
chr1	17190001	17200000	25.982
chr1	17200001	17210000	26.986
chr1	17210001	17220000	27.921
chr1	17220001	17230000	28.869
chr1	17230001	17240000	29.466
chr1	17240001	17250000	30.237
chr1	17250001	17260000	30.914
chr1	17260001	17270000	31.644
chr1	17270001	17280000	32.179
chr1	17280001	17290000	32.855
chr1	17290001	17300000	33.707
chr1	17300001	17310000	33.848
chr1	17310001	17320000	34.010
chr1	17320001	17330000	34.331
chr1	17330001	17340000	34.496
chr1	17340001	17350000	34.763
chr1	17350001	17360000	34.909
chr1	17360001	17370000	35.066
chr1	17370001	17380000	35.350
chr1	17380001	17390000	35.601
chr1	17390001	17400000	35.432
chr1	17400001	17410000	35.301
chr1	17410001	17420000	35.322
chr1	17420001	17430000	35.427
chr1	17430001	17440000	35.475
chr1	17440001	17450000	35.536
chr1	17450001	17460000	35.668
chr1	17460001	17470000	35.623
chr1	17470001	17480000	36.791
chr1	17480001	17490000	35.789
chr1	17490001	17500000	35.917
chr1	17500001	17510000	35.903
chr1	17510001	17520000	35.861
chr1	17520001	17530000	35.779
chr1	17530001	17540000	35.795
chr1	17540001	17550000	35.601
chr1	17550001	17560000	35.412
chr1	17560001	17570000	35.234
chr1	17570001	17580000	34.864
chr1	17580001	17590000	34.570
chr1	17590001	17600000	34.181
chr1	17600001	17610000	33.872
chr1	17610001	17620000	33.332
chr1	17620001	17630000	32.428
chr1	17630001	17640000	31.550
chr1	17640001	17650000	31.157
chr1	17650001	17660000	30.883
chr1	17660001	17670000	30.426
chr1	17670001	17680000	30.010
chr1	17680001	17690000	29.824
chr1	17690001	17700000	29.687
chr1	17700001	17710000	29.688
chr1	17710001	17720000	29.644
chr1	17720001	17730000	29.501
chr1	17730001	17740000	29.604
chr1	17740001	17750000	29.570
chr1	17750001	17760000	29.609
chr1	17760001	17770000	29.455
chr1	17770001	17780000	29.427
chr1	17780001	17790000	29.197
chr1	17790001	17800000	28.836
chr1	17800001	17810000	28.589
chr1	17810001	17820000	28.574
chr1	17820001	17830000	28.319
chr1	17830001	17840000	28.225
chr1	17840001	17850000	27.892
chr1	17850001	17860000	27.504
chr1	17860001	17870000	27.099
chr1	17870001	17880000	26.676
chr1	17880001	17890000	26.251
chr1	17890001	17900000	25.752
chr1	17900001	17910000	25.436
chr1	17910001	17920000	25.178
chr1	17920001	17930000	24.663
chr1	17930001	17940000	24.141
chr1	17940001	17950000	23.700
chr1	17950001	17960000	23.179
chr1	17960001	17970000	22.641
chr1	17970001	17980000	22.244
chr1	17980001	17990000	22.518
chr1	17990001	18000000	22.793
chr1	18000001	18010000	22.695
chr1	18010001	18020000	22.424
chr1	18020001	18030000	22.247
chr1	18030001	18040000	21.950
chr1	18040001	18050000	21.585
chr1	18050001	18060000	21.106
chr1	18060001	18070000	20.577
chr1	18070001	18080000	19.930
chr1	18080001	18090000	19.275
chr1	18090001	18100000	18.411
chr1	18100001	18110000	17.310
chr1	18110001	18120000	16.592
chr1	18120001	18130000	16.149
chr1	18130001	18140000	15.832
chr1	18140001	18150000	15.567
chr1	18150001	18160000	15.456
chr1	18160001	18170000	15.197
chr1	18170001	18180000	15.185
chr1	18180001	18190000	15.427
chr1	18190001	18200000	15.697
chr1	18200001	18210000	15.966
chr1	18210001	18220000	16.174
chr1	18220001	18230000	16.259
chr1	18230001	18240000	16.322
chr1	18240001	18250000	16.375
chr1	18250001	18260000	16.342
chr1	18260001	18270000	16.187
chr1	18270001	18280000	15.836
chr1	18280001	18290000	15.402
chr1	18290001	18300000	15.045
chr1	18300001	18310000	15.018
chr1	18310001	18320000	15.099
chr1	18320001	18330000	15.277
chr1	18330001	18340000	15.560
chr1	18340001	18350000	16.057
chr1	18350001	18360000	16.590
chr1	18360001	18370000	17.456
chr1	18370001	18380000	18.112
chr1	18380001	18390000	18.977
chr1	18390001	18400000	19.884
chr1	18400001	18410000	20.819
chr1	18410001	18420000	21.895
chr1	18420001	18430000	23.076
chr1	18430001	18440000	24.204
chr1	18440001	18450000	25.473
chr1	18450001	18460000	26.298
chr1	18460001	18470000	27.375
chr1	18470001	18480000	28.624
chr1	18480001	18490000	29.392
chr1	18490001	18500000	30.122
chr1	18500001	18510000	30.812
chr1	18510001	18520000	31.509
chr1	18520001	18530000	32.255
chr1	18530001	18540000	32.955
chr1	18540001	18550000	33.716
chr1	18550001	18560000	34.418
chr1	18560001	18570000	35.109
chr1	18570001	18580000	35.771
chr1	18580001	18590000	36.305
chr1	18590001	18600000	36.850
chr1	18600001	18610000	37.333
chr1	18610001	18620000	37.742
chr1	18620001	18630000	37.957
chr1	18630001	18640000	38.160
chr1	18640001	18650000	38.307
chr1	18650001	18660000	38.364
chr1	18660001	18670000	38.494
chr1	18670001	18680000	38.634
chr1	18680001	18690000	38.649
chr1	18690001	18700000	38.579
chr1	18700001	18710000	38.418
chr1	18710001	18720000	38.115
chr1	18720001	18730000	37.833
chr1	18730001	18740000	37.420
chr1	18740001	18750000	36.884
chr1	18750001	18760000	36.310
chr1	18760001	18770000	35.735
chr1	18770001	18780000	35.109
chr1	18780001	18790000	34.550
chr1	18790001	18800000	33.723
chr1	18800001	18810000	33.009
chr1	18810001	18820000	32.406
chr1	18820001	18830000	31.727
chr1	18830001	18840000	31.140
chr1	18840001	18850000	30.393
chr1	18850001	18860000	29.472
chr1	18860001	18870000	28.381
chr1	18870001	18880000	28.351
chr1	18880001	18890000	26.690
chr1	18890001	18900000	25.857
chr1	18900001	18910000	24.859
chr1	18910001	18920000	24.067
chr1	18920001	18930000	23.108
chr1	18930001	18940000	22.161
chr1	18940001	18950000	21.395
chr1	18950001	18960000	20.542
chr1	18960001	18970000	19.669
chr1	18970001	18980000	18.729
chr1	18980001	18990000	18.000
chr1	18990001	19000000	17.483
chr1	19000001	19010000	16.924
chr1	19010001	19020000	16.433
chr1	19020001	19030000	15.811
chr1	19030001	19040000	15.287
chr1	19040001	19050000	14.788
chr1	19050001	19060000	14.550
chr1	19060001	19070000	14.491
chr1	19070001	19080000	14.356
chr1	19080001	19090000	14.177
chr1	19090001	19100000	14.209
chr1	19100001	19110000	14.564
chr1	19110001	19120000	15.138
chr1	19120001	19130000	15.617
chr1	19130001	19140000	15.884
chr1	19140001	19150000	16.002
chr1	19150001	19160000	16.145
chr1	19160001	19170000	16.187
chr1	19170001	19180000	16.067
chr1	19180001	19190000	15.956
chr1	19190001	19200000	15.858
chr1	19200001	19210000	15.982
chr1	19210001	19220000	16.487
chr1	19220001	19230000	16.859
chr1	19230001	19240000	16.775
chr1	19240001	19250000	16.813
chr1	19250001	19260000	17.192
chr1	19260001	19270000	17.722
chr1	19270001	19280000	18.370
chr1	19280001	19290000	18.945
chr1	19290001	19300000	19.675
chr1	19300001	19310000	20.420
chr1	19310001	19320000	20.998
chr1	19320001	19330000	21.658
chr1	19330001	19340000	22.256
chr1	19340001	19350000	22.793
chr1	19350001	19360000	23.244
chr1	19360001	19370000	23.627
chr1	19370001	19380000	24.200
chr1	19380001	19390000	24.268
chr1	19390001	19400000	24.754
chr1	19400001	19410000	25.175
chr1	19410001	19420000	25.621
chr1	19420001	19430000	25.989
chr1	19430001	19440000	26.297
chr1	19440001	19450000	26.755
chr1	19450001	19460000	26.900
chr1	19460001	19470000	27.336
chr1	19470001	19480000	27.820
chr1	19480001	19490000	28.436
chr1	19490001	19500000	29.057
chr1	19500001	19510000	29.536
chr1	19510001	19520000	29.974
chr1	19520001	19530000	30.336
chr1	19530001	19540000	30.652
chr1	19540001	19550000	30.965
chr1	19550001	19560000	31.254
chr1	19560001	19570000	31.680
chr1	19570001	19580000	32.012
chr1	19580001	19590000	32.319
chr1	19590001	19600000	32.655
chr1	19600001	19610000	32.995
chr1	19610001	19620000	33.330
chr1	19620001	19630000	33.799
chr1	19630001	19640000	33.825
chr1	19640001	19650000	33.858
chr1	19650001	19660000	33.931
chr1	19660001	19670000	33.946
chr1	19670001	19680000	34.128
chr1	19680001	19690000	34.259
chr1	19690001	19700000	34.307
chr1	19700001	19710000	34.081
chr1	19710001	19720000	34.044
chr1	19720001	19730000	33.948
chr1	19730001	19740000	33.979
chr1	19740001	19750000	33.983
chr1	19750001	19760000	33.953
chr1	19760001	19770000	33.900
chr1	19770001	19780000	33.820
chr1	19780001	19790000	33.766
chr1	19790001	19800000	33.762
chr1	19800001	19810000	33.712
chr1	19810001	19820000	33.720
chr1	19820001	19830000	33.598
chr1	19830001	19840000	33.544
chr1	19840001	19850000	33.564
chr1	19850001	19860000	33.532
chr1	19860001	19870000	33.550
chr1	19870001	19880000	33.577
chr1	19880001	19890000	33.639
chr1	19890001	19900000	33.612
chr1	19900001	19910000	33.540
chr1	19910001	19920000	33.386
chr1	19920001	19930000	33.248
chr1	19930001	19940000	33.083
chr1	19940001	19950000	32.960
chr1	19950001	19960000	32.880
chr1	19960001	19970000	32.813
chr1	19970001	19980000	32.709
chr1	19980001	19990000	32.517
chr1	19990001	20000000	32.658
chr1	20000001	20010000	32.608
chr1	20010001	20020000	32.717
chr1	20020001	20030000	32.792
chr1	20030001	20040000	32.750
chr1	20040001	20050000	32.874
chr1	20050001	20060000	32.666
chr1	20060001	20070000	32.509
chr1	20070001	20080000	32.329
chr1	20080001	20090000	32.118
chr1	20090001	20100000	31.839
chr1	20100001	20110000	31.506
chr1	20110001	20120000	31.130
chr1	20120001	20130000	30.917
chr1	20130001	20140000	30.666
chr1	20140001	20150000	30.299
chr1	20150001	20160000	29.905
chr1	20160001	20170000	29.429
chr1	20170001	20180000	28.907
chr1	20180001	20190000	28.476
chr1	20190001	20200000	27.880
chr1	20200001	20210000	27.376
chr1	20210001	20220000	26.760
chr1	20220001	20230000	26.367
chr1	20230001	20240000	25.895
chr1	20240001	20250000	25.309
chr1	20250001	20260000	24.714
chr1	20260001	20270000	24.209
chr1	20270001	20280000	23.774
chr1	20280001	20290000	23.218
chr1	20290001	20300000	22.770
chr1	20300001	20310000	22.302
chr1	20310001	20320000	22.251
chr1	20320001	20330000	22.498
chr1	20330001	20340000	22.676
chr1	20340001	20350000	22.770
chr1	20350001	20360000	22.738
chr1	20360001	20370000	22.629
chr1	20370001	20380000	22.439
chr1	20380001	20390000	22.157
chr1	20390001	20400000	21.754
chr1	20400001	20410000	21.279
chr1	20410001	20420000	20.674
chr1	20420001	20430000	20.156
chr1	20430001	20440000	19.571
chr1	20440001	20450000	18.803
chr1	20450001	20460000	18.217
chr1	20460001	20470000	17.694
chr1	20470001	20480000	17.112
chr1	20480001	20490000	16.561
chr1	20490001	20500000	15.907
chr1	20500001	20510000	15.281
chr1	20510001	20520000	14.500
chr1	20520001	20530000	13.764
chr1	20530001	20540000	13.129
chr1	20540001	20550000	12.675
chr1	20550001	20560000	12.369
chr1	20560001	20570000	12.179
chr1	20570001	20580000	11.994
chr1	20580001	20590000	11.975
chr1	20590001	20600000	12.213
chr1	20600001	20610000	12.499
chr1	20610001	20620000	12.883
chr1	20620001	20630000	13.466
chr1	20630001	20640000	13.944
chr1	20640001	20650000	14.213
chr1	20650001	20660000	14.521
chr1	20660001	20670000	14.851
chr1	20670001	20680000	15.158
chr1	20680001	20690000	15.359
chr1	20690001	20700000	15.809
chr1	20700001	20710000	16.498
chr1	20710001	20720000	17.167
chr1	20720001	20730000	17.703
chr1	20730001	20740000	18.095
chr1	20740001	20750000	18.354
chr1	20750001	20760000	18.715
chr1	20760001	20770000	19.202
chr1	20770001	20780000	19.853
chr1	20780001	20790000	20.381
chr1	20790001	20800000	20.780
chr1	20800001	20810000	21.122
chr1	20810001	20820000	21.406
chr1	20820001	20830000	21.728
chr1	20830001	20840000	22.299
chr1	20840001	20850000	22.714
chr1	20850001	20860000	23.027
chr1	20860001	20870000	23.176
chr1	20870001	20880000	23.119
chr1	20880001	20890000	23.166
chr1	20890001	20900000	23.214
chr1	20900001	20910000	23.339
chr1	20910001	20920000	23.377
chr1	20920001	20930000	23.559
chr1	20930001	20940000	23.775
chr1	20940001	20950000	24.216
chr1	20950001	20960000	24.888
chr1	20960001	20970000	25.474
chr1	20970001	20980000	25.993
chr1	20980001	20990000	26.404
chr1	20990001	21000000	26.696
chr1	21000001	21010000	26.903
chr1	21010001	21020000	27.130
chr1	21020001	21030000	27.243
chr1	21030001	21040000	27.283
chr1	21040001	21050000	27.109
chr1	21050001	21060000	26.780
chr1	21060001	21070000	26.325
chr1	21070001	21080000	25.720
chr1	21080001	21090000	25.063
chr1	21090001	21100000	24.546
chr1	21100001	21110000	23.975
chr1	21110001	21120000	23.394
chr1	21120001	21130000	22.660
chr1	21130001	21140000	22.057
chr1	21140001	21150000	21.134
chr1	21150001	21160000	20.258
chr1	21160001	21170000	19.391
chr1	21170001	21180000	19.051
chr1	21180001	21190000	18.744
chr1	21190001	21200000	18.246
chr1	21200001	21210000	17.781
chr1	21210001	21220000	17.548
chr1	21220001	21230000	17.630
chr1	21230001	21240000	17.536
chr1	21240001	21250000	17.311
chr1	21250001	21260000	16.921
chr1	21260001	21270000	16.265
chr1	21270001	21280000	15.724
chr1	21280001	21290000	15.518
chr1	21290001	21300000	15.406
chr1	21300001	21310000	15.317
chr1	21310001	21320000	15.215
chr1	21320001	21330000	14.952
chr1	21330001	21340000	14.571
chr1	21340001	21350000	14.109
chr1	21350001	21360000	13.839
chr1	21360001	21370000	13.825
chr1	21370001	21380000	13.493
chr1	21380001	21390000	13.391
chr1	21390001	21400000	13.270
chr1	21400001	21410000	13.308
chr1	21410001	21420000	13.639
chr1	21420001	21430000	14.173
chr1	21430001	21440000	14.834
chr1	21440001	21450000	15.599
chr1	21450001	21460000	16.406
chr1	21460001	21470000	17.286
chr1	21470001	21480000	18.351
chr1	21480001	21490000	19.361
chr1	21490001	21500000	20.371
chr1	21500001	21510000	21.251
chr1	21510001	21520000	22.185
chr1	21520001	21530000	22.997
chr1	21530001	21540000	23.717
chr1	21540001	21550000	24.512
chr1	21550001	21560000	25.275
chr1	21560001	21570000	25.991
chr1	21570001	21580000	26.683
chr1	21580001	21590000	27.627
chr1	21590001	21600000	28.259
chr1	21600001	21610000	28.955
chr1	21610001	21620000	29.636
chr1	21620001	21630000	30.257
chr1	21630001	21640000	30.744
chr1	21640001	21650000	31.319
chr1	21650001	21660000	31.826
chr1	21660001	21670000	32.347
chr1	21670001	21680000	32.921
chr1	21680001	21690000	33.444
chr1	21690001	21700000	33.807
chr1	21700001	21710000	34.196
chr1	21710001	21720000	34.813
chr1	21720001	21730000	35.505
chr1	21730001	21740000	36.003
chr1	21740001	21750000	36.764
chr1	21750001	21760000	37.622
chr1	21760001	21770000	38.879
chr1	21770001	21780000	39.466
chr1	21780001	21790000	40.026
chr1	21790001	21800000	40.438
chr1	21800001	21810000	40.692
chr1	21810001	21820000	40.853
chr1	21820001	21830000	40.972
chr1	21830001	21840000	41.042
chr1	21840001	21850000	41.050
chr1	21850001	21860000	41.006
chr1	21860001	21870000	40.944
chr1	21870001	21880000	40.755
chr1	21880001	21890000	40.413
chr1	21890001	21900000	40.017
chr1	21900001	21910000	39.426
chr1	21910001	21920000	38.430
chr1	21920001	21930000	37.428
chr1	21930001	21940000	36.375
chr1	21940001	21950000	35.805
chr1	21950001	21960000	35.227
chr1	21960001	21970000	34.572
chr1	21970001	21980000	34.018
chr1	21980001	21990000	33.730
chr1	21990001	22000000	33.391
chr1	22000001	22010000	33.174
chr1	22010001	22020000	32.924
chr1	22020001	22030000	32.520
chr1	22030001	22040000	32.195
chr1	22040001	22050000	31.944
chr1	22050001	22060000	31.707
chr1	22060001	22070000	31.317
chr1	22070001	22080000	30.990
chr1	22080001	22090000	30.685
chr1	22090001	22100000	30.412
chr1	22100001	22110000	29.976
chr1	22110001	22120000	29.712
chr1	22120001	22130000	29.330
chr1	22130001	22140000	29.026
chr1	22140001	22150000	28.786
chr1	22150001	22160000	28.718
chr1	22160001	22170000	28.056
chr1	22170001	22180000	27.394
chr1	22180001	22190000	26.690
chr1	22190001	22200000	25.957
chr1	22200001	22210000	25.237
chr1	22210001	22220000	24.445
chr1	22220001	22230000	23.668
chr1	22230001	22240000	23.198
chr1	22240001	22250000	22.310
chr1	22250001	22260000	21.592
chr1	22260001	22270000	20.919
chr1	22270001	22280000	20.490
chr1	22280001	22290000	20.330
chr1	22290001	22300000	20.323
chr1	22300001	22310000	20.302
chr1	22310001	22320000	20.223
chr1	22320001	22330000	20.100
chr1	22330001	22340000	19.898
chr1	22340001	22350000	19.665
chr1	22350001	22360000	19.388
chr1	22360001	22370000	19.094
chr1	22370001	22380000	18.893
chr1	22380001	22390000	18.757
chr1	22390001	22400000	18.661
chr1	22400001	22410000	18.574
chr1	22410001	22420000	18.516
chr1	22420001	22430000	18.400
chr1	22430001	22440000	18.146
chr1	22460001	22470000	17.670
chr1	22470001	22480000	17.135
chr1	22480001	22490000	16.486
chr1	22490001	22500000	16.000
chr1	22500001	22510000	15.675
chr1	22510001	22520000	15.430
chr1	22520001	22530000	15.312
chr1	22530001	22540000	15.186
chr1	22540001	22550000	15.276
chr1	22550001	22560000	15.558
chr1	22560001	22570000	16.071
chr1	22570001	22580000	16.395
chr1	22580001	22590000	16.876
chr1	22590001	22600000	17.606
chr1	22600001	22610000	18.445
chr1	22610001	22620000	19.401
chr1	22620001	22630000	20.395
chr1	22630001	22640000	21.470
chr1	22640001	22650000	22.497
chr1	22650001	22660000	23.442
chr1	22660001	22670000	24.372
chr1	22670001	22680000	25.141
chr1	22680001	22690000	25.858
chr1	22690001	22700000	26.563
chr1	22700001	22710000	27.259
chr1	22710001	22720000	27.778
chr1	22720001	22730000	28.268
chr1	22730001	22740000	28.739
chr1	22740001	22750000	29.156
chr1	22750001	22760000	29.611
chr1	22760001	22770000	29.984
chr1	22770001	22780000	30.441
chr1	22780001	22790000	30.825
chr1	22790001	22800000	31.260
chr1	22800001	22810000	31.525
chr1	22810001	22820000	31.834
chr1	22820001	22830000	32.071
chr1	22830001	22840000	32.331
chr1	22840001	22850000	32.476
chr1	22850001	22860000	32.560
chr1	22860001	22870000	32.587
chr1	22870001	22880000	32.601
chr1	22880001	22890000	32.657
chr1	22890001	22900000	32.694
chr1	22900001	22910000	32.676
chr1	22910001	22920000	32.561
chr1	22920001	22930000	32.469
chr1	22930001	22940000	32.415
chr1	22940001	22950000	32.220
chr1	22950001	22960000	31.687
chr1	22960001	22970000	31.090
chr1	22970001	22980000	30.910
chr1	22980001	22990000	30.706
chr1	22990001	23000000	30.393
chr1	23000001	23010000	30.018
chr1	23010001	23020000	29.581
chr1	23020001	23030000	28.997
chr1	23030001	23040000	28.287
chr1	23040001	23050000	27.479
chr1	23050001	23060000	26.577
chr1	23060001	23070000	25.739
chr1	23070001	23080000	25.134
chr1	23080001	23090000	24.428
chr1	23090001	23100000	23.737
chr1	23100001	23110000	23.076
chr1	23110001	23120000	22.496
chr1	23120001	23130000	22.075
chr1	23130001	23140000	21.680
chr1	23140001	23150000	21.421
chr1	23150001	23160000	21.327
chr1	23160001	23170000	21.314
chr1	23170001	23180000	21.518
chr1	23180001	23190000	21.764
chr1	23190001	23200000	21.928
chr1	23200001	23210000	22.034
chr1	23210001	23220000	21.983
chr1	23220001	23230000	21.925
chr1	23230001	23240000	21.796
chr1	23240001	23250000	21.646
chr1	23250001	23260000	21.541
[truncated: 250,000 more rows]
